# Supplementary material for: Enhanced rare-earth separation with a metal-sensitive lanmodulin dimer
Source: Nature. 2023 May 31;618(7963):87–93. doi: 10.1038/s41586-023-05945-5 (PMC10232371; doi:10.1038/s41586-023-05945-5)
Supplement: Supplementary file 3 — Source Data for Supplementary Fig. 3 [file 41586_2023_5945_MOESM3_ESM.xlsx]

## Sheet: FigS3
Equivalents Dy	CD-222nm-1	CD-222nm-2	Average (mdeg)	Stdev	Average (theta)	Stdev
0	-12.8049	-12.6476	-12.7263	0.111228	-848.417	7.41519
0.5	-15.0373	-14.5548	-14.7961	0.341191	-986.404	22.746
1	-16.881	-17.0675	-16.9743	0.131857	-1131.62	8.79047
1.5	-18.8465	-19.1426	-18.9946	0.209361	-1266.3	13.9574
2	-20.1453	-20.1316	-20.1385	0.00967534	-1342.56	0.645023
2.5	-19.8605	-20.3645	-20.1125	0.35639	-1340.83	23.7593
3	-20.2842	-20.3594	-20.3218	0.0531571	-1354.79	3.54381
3.5	-19.8872	-20.5516	-20.2194	0.469768	-1347.96	31.3179
4	-19.6664	-20.4892	-20.0778	0.581843	-1338.52	38.7895
Equivalents La	CD-222nm-1	CD-222nm-2	Average (mdeg)	Stdev	Average (theta)	Stdev
0	-11.9911	-12.3151	-12.1531	0.229103	-849.867	16.0212
0.5	-14.2242	-14.1712	-14.1977	0.037458	-992.848	2.61944
1	-16.0361	-16.0648	-16.0504	0.0203304	-1122.41	1.4217
1.5	-17.2994	-17.8659	-17.5826	0.400605	-1229.55	28.0143
2	-18.5144	-18.8923	-18.7033	0.267162	-1307.93	18.6827
2.5	-18.6304	-19.0522	-18.8413	0.298266	-1317.57	20.8578
3	-18.7973	-18.9049	-18.8511	0.0760766	-1318.26	5.32004
3.5	-18.6716	-19.1248	-18.8982	0.320476	-1321.55	22.4109
4	-18.5823	-18.9773	-18.7798	0.279307	-1313.27	19.532
