# Supplementary material for: Enhanced rare-earth separation with a metal-sensitive lanmodulin dimer
Source: Nature. 2023 May 31;618(7963):87–93. doi: 10.1038/s41586-023-05945-5 (PMC10232371; doi:10.1038/s41586-023-05945-5)
Supplement: Supplementary file 4 — Source Data for Supplementary Fig. 10 [file 41586_2023_5945_MOESM4_ESM.xlsx]

## Sheet: SAXS data, FigS10-S16
La						Nd						Dy
Sample:	prot1	c=	1.48	Code:		Sample:	prot1	c=	1.4	Code:		Sample:	prot1	c=	1.56	Code:
Subtracted	from	raw	files:	C:\Data\joeyhanstrial3-pH7-1mgpml\protLarep1_0001.img		Subtracted	from	raw	files:	C:\Data\joeyhanstrial3-pH7-1mgpml\protNdrep1_0009.img		Subtracted	from	raw	files:	C:\Data\joeyhanstrial3-pH7-1mgpml\protDyrep1_0015.img
Processed	by	SAXSLab	Sat	Mar		Processed	by	SAXSLab	Sat	Mar		Processed	by	SAXSLab	Sat	Mar
BeamCenter_X:	754.161	BeamCenter_Y:	198.626			BeamCenter_X:	754.161	BeamCenter_Y:	198.626			BeamCenter_X:	754.161	BeamCenter_Y:	198.626
Exposure	time	(sec):	3600			Exposure	time	(sec):	3600			Exposure	time	(sec):	3600
Pin	diode	(mean):	5.93e-08			Pin	diode	(mean):	5.8138e-08			Pin	diode	(mean):	4.27e-10
q	i	error				q	i	error				q	i	error
0.0034057	0.0001	0				0.0034057	0.0001	0				0.0034057	0.0001	0
0.00421711	0.0001	0				0.00421711	0.0001	0				0.00421711	0.0001	0
0.00502851	0.0001	0				0.00502851	0.0001	0				0.00502851	0.0001	0
0.00583992	0.0001	0				0.00583992	0.0001	0				0.00583992	0.0001	0
0.00665132	0.0001	0				0.00665132	0.0001	0				0.00665132	0.0001	0
0.00746273	0.0001	0				0.00746273	0.0001	0				0.00746273	0.0001	0
0.00827414	0.0001	0				0.00827414	0.0001	0				0.00827414	0.0001	0
0.00908554	2.57888	1.55759				0.00908554	3.0853	1.4769				0.00908554	2.85043	1.49777
0.00989695	2.59281	0.530759				0.00989695	2.63788	0.524542				0.00989695	3.03553	0.528472
0.0107084	2.37859	0.184415				0.0107084	2.77245	0.176196				0.0107084	2.65844	0.192604
0.0115198	2.46631	0.112211				0.0115198	2.77576	0.107338				0.0115198	2.65244	0.105771
0.0123312	2.55975	0.0708339				0.0123312	2.70336	0.0695017				0.0123312	2.59656	0.0733243
0.0131426	2.51462	0.0670899				0.0131426	2.696	0.0691806				0.0131426	2.63781	0.0664789
0.013954	2.52237	0.0590235				0.013954	2.79197	0.0591677				0.013954	2.62574	0.0628056
0.0147654	2.37036	0.0500639				0.0147654	2.66929	0.0495187				0.0147654	2.58333	0.0573679
0.0155768	2.42397	0.0484233				0.0155768	2.63459	0.0587595				0.0155768	2.60624	0.0488142
0.0163882	2.45127	0.0506433				0.0163882	2.59446	0.0469541				0.0163882	2.61177	0.048236
0.0171996	2.36413	0.0511034				0.0171996	2.63523	0.0538216				0.0171996	2.47869	0.0451491
0.018011	2.43349	0.043859				0.018011	2.5841	0.047025				0.018011	2.49897	0.043331
0.0188224	2.35023	0.0426014				0.0188224	2.67226	0.0421642				0.0188224	2.59169	0.0434699
0.0196338	2.37775	0.0370031				0.0196338	2.66825	0.0406724				0.0196338	2.52641	0.0389327
0.0204452	2.37724	0.0402256				0.0204452	2.57397	0.0372515				0.0204452	2.55676	0.0405216
0.0212566	2.36063	0.0362768				0.0212566	2.56609	0.0381625				0.0212566	2.50035	0.0390107
0.022068	2.3771	0.035792				0.022068	2.62403	0.0381119				0.022068	2.53064	0.0396266
0.0228794	2.35795	0.0359593				0.0228794	2.52126	0.0392251				0.0228794	2.43741	0.0348831
0.0236908	2.34326	0.0354466				0.0236908	2.57696	0.0368843				0.0236908	2.49377	0.0359349
0.0245022	2.35494	0.0375397				0.0245022	2.47837	0.0358298				0.0245022	2.47325	0.0338301
0.0253137	2.29393	0.0329263				0.0253137	2.49177	0.0339474				0.0253137	2.39533	0.0349514
0.0261251	2.32711	0.0316475				0.0261251	2.51923	0.0309811				0.0261251	2.46779	0.0318162
0.0269365	2.28384	0.0319643				0.0269365	2.50753	0.032152				0.0269365	2.49041	0.0323839
0.0277479	2.24198	0.0305787				0.0277479	2.44514	0.0314027				0.0277479	2.4215	0.0337674
0.0285593	2.23073	0.0322597				0.0285593	2.50724	0.0326831				0.0285593	2.40071	0.0299951
0.0293707	2.23423	0.0300431				0.0293707	2.42057	0.0304467				0.0293707	2.41695	0.0301738
0.0301821	2.23151	0.0284487				0.0301821	2.41684	0.0288698				0.0301821	2.38556	0.03063
0.0309935	2.18176	0.0288726				0.0309935	2.40745	0.0274842				0.0309935	2.35223	0.0299348
0.0318049	2.18159	0.0286123				0.0318049	2.40316	0.0299311				0.0318049	2.39233	0.0284798
0.0326163	2.1777	0.0287993				0.0326163	2.37948	0.0281562				0.0326163	2.30558	0.0267041
0.0334277	2.14538	0.0277719				0.0334277	2.33887	0.0283401				0.0334277	2.33881	0.0268157
0.0342391	2.13621	0.0274171				0.0342391	2.31757	0.0273166				0.0342391	2.37784	0.0298013
0.0350505	2.16187	0.0273889				0.0350505	2.32365	0.0265189				0.0350505	2.30105	0.0286568
0.0358619	2.12453	0.0261121				0.0358619	2.26997	0.0265596				0.0358619	2.27941	0.0261974
0.0366733	2.14338	0.0250172				0.0366733	2.27268	0.0271157				0.0366733	2.34408	0.026454
0.0374847	2.09771	0.0258778				0.0374847	2.3034	0.02555				0.0374847	2.27879	0.026932
0.0382961	2.05195	0.0240558				0.0382961	2.24918	0.024725				0.0382961	2.26311	0.0259594
0.0391075	2.03259	0.0251547				0.0391075	2.2052	0.0254942				0.0391075	2.24375	0.0263285
0.039919	2.0277	0.0241222				0.039919	2.20933	0.0255608				0.039919	2.19842	0.0249164
0.0407304	2.03542	0.0235039				0.0407304	2.17883	0.0244423				0.0407304	2.17963	0.0249148
0.0415418	2.02049	0.0235101				0.0415418	2.19407	0.0248613				0.0415418	2.18016	0.0243002
0.0423532	2.03637	0.0234672				0.0423532	2.13461	0.0235091				0.0423532	2.13409	0.0250648
0.0431646	1.99208	0.0240529				0.0431646	2.11212	0.023368				0.0431646	2.14198	0.0227669
0.043976	1.94316	0.0226545				0.043976	2.08127	0.0245985				0.043976	2.12386	0.0235538
0.0447874	1.9385	0.0229037				0.0447874	2.10946	0.0228271				0.0447874	2.10121	0.0232508
0.0455988	1.93738	0.021272				0.0455988	2.11058	0.0231523				0.0455988	2.11516	0.0224788
0.0464102	1.93554	0.0227828				0.0464102	2.09298	0.0221948				0.0464102	2.08071	0.0227792
0.0472216	1.8864	0.0217531				0.0472216	2.06405	0.0216925				0.0472216	2.07285	0.0222524
0.048033	1.84521	0.0230359				0.048033	2.02159	0.0230848				0.048033	2.07406	0.0222743
0.0488444	1.86724	0.0221652				0.0488444	2.02274	0.020985				0.0488444	2.02693	0.0213583
0.0496558	1.8422	0.02026				0.0496558	1.98583	0.0219659				0.0496558	2.0087	0.0212059
0.0504672	1.82205	0.022207				0.0504672	1.9942	0.0219542				0.0504672	1.99673	0.0228017
0.0512786	1.83038	0.0210304				0.0512786	1.94088	0.0201224				0.0512786	1.9577	0.0206996
0.05209	1.79954	0.0210191				0.05209	1.90339	0.0216007				0.05209	1.96923	0.0215855
0.0529014	1.79469	0.0201495				0.0529014	1.91139	0.0209989				0.0529014	1.93968	0.0207287
0.0537128	1.80093	0.0204567				0.0537128	1.8991	0.0202059				0.0537128	1.94392	0.0208079
0.0545243	1.75741	0.0214718				0.0545243	1.88279	0.0202311				0.0545243	1.89652	0.0208833
0.0553357	1.71632	0.0193365				0.0553357	1.85702	0.0190173				0.0553357	1.89357	0.0198845
0.0561471	1.69644	0.0208087				0.0561471	1.84155	0.0198304				0.0561471	1.8852	0.0207355
0.0569585	1.69334	0.0193911				0.0569585	1.79718	0.0195737				0.0569585	1.82818	0.0189868
0.0577699	1.68734	0.0195767				0.0577699	1.8024	0.0191717				0.0577699	1.83282	0.0196316
0.0585813	1.67324	0.0193726				0.0585813	1.81899	0.0198728				0.0585813	1.84433	0.0193478
0.0593927	1.6216	0.0181846				0.0593927	1.78115	0.0184214				0.0593927	1.82369	0.0191664
0.0602041	1.61428	0.0191051				0.0602041	1.74964	0.018701				0.0602041	1.79465	0.0195629
0.0610155	1.63932	0.0188264				0.0610155	1.77493	0.0187781				0.0610155	1.7894	0.0200289
0.0618269	1.62241	0.0179021				0.0618269	1.66903	0.0176882				0.0618269	1.75275	0.0180718
0.0626383	1.59	0.017913				0.0626383	1.72043	0.0182843				0.0626383	1.73392	0.0181617
0.0634497	1.54733	0.0172921				0.0634497	1.68204	0.0175731				0.0634497	1.73487	0.0174356
0.0642611	1.55632	0.0169178				0.0642611	1.61609	0.016574				0.0642611	1.69964	0.0173546
0.0650725	1.49527	0.0171833				0.0650725	1.64276	0.0180092				0.0650725	1.68816	0.0180033
0.0658839	1.49204	0.0167146				0.0658839	1.62212	0.0177785				0.0658839	1.66624	0.0171768
0.0666953	1.48788	0.0172872				0.0666953	1.6039	0.0178245				0.0666953	1.6566	0.0182598
0.0675067	1.47665	0.0170281				0.0675067	1.56416	0.0165433				0.0675067	1.64455	0.0178335
0.0683181	1.46719	0.0166616				0.0683181	1.55809	0.0172018				0.0683181	1.60275	0.0174499
0.0691296	1.44698	0.017291				0.0691296	1.55492	0.0169095				0.0691296	1.57822	0.0164773
0.069941	1.42428	0.0162204				0.069941	1.50546	0.0166775				0.069941	1.57498	0.0163744
0.0707524	1.33676	0.0164698				0.0707524	1.50296	0.0174709				0.0707524	1.53509	0.0168027
0.0715638	1.35346	0.0165017				0.0715638	1.46764	0.0162226				0.0715638	1.51844	0.0168794
0.0723752	1.345	0.0159861				0.0723752	1.45228	0.0161226				0.0723752	1.49352	0.0159103
0.0731866	1.34216	0.0165165				0.0731866	1.45642	0.0160319				0.0731866	1.49341	0.0162339
0.073998	1.32801	0.0163302				0.073998	1.41579	0.0164596				0.073998	1.4551	0.0162209
0.0748094	1.28843	0.015788				0.0748094	1.40807	0.0160049				0.0748094	1.46943	0.0159751
0.0756208	1.27854	0.015488				0.0756208	1.41103	0.0163674				0.0756208	1.42016	0.01638
0.0764322	1.26142	0.0152265				0.0764322	1.34432	0.0159172				0.0764322	1.39866	0.0160663
0.0772436	1.23815	0.0153699				0.0772436	1.34614	0.0162523				0.0772436	1.38673	0.015685
0.078055	1.22851	0.0158906				0.078055	1.31052	0.0157444				0.078055	1.39032	0.0155381
0.0788664	1.20131	0.0150549				0.0788664	1.31924	0.0151685				0.0788664	1.37721	0.0158366
0.0796778	1.17185	0.0148316				0.0796778	1.28625	0.0161761				0.0796778	1.32111	0.0158491
0.0804892	1.1778	0.0155844				0.0804892	1.26419	0.0150873				0.0804892	1.29497	0.0149002
0.0813006	1.14746	0.0150796				0.0813006	1.22704	0.0155067				0.0813006	1.29204	0.0150223
0.082112	1.14077	0.0141762				0.082112	1.23677	0.0149638				0.082112	1.31883	0.0149392
0.0829234	1.11902	0.0149727				0.0829234	1.21095	0.0152895				0.0829234	1.25607	0.0151639
0.0837349	1.0757	0.0150668				0.0837349	1.17795	0.0144864				0.0837349	1.23417	0.0151542
0.0845463	1.0939	0.0143315				0.0845463	1.17971	0.0144766				0.0845463	1.22535	0.0144764
0.0853577	1.05141	0.014571				0.0853577	1.14685	0.0144339				0.0853577	1.19098	0.0144604
0.0861691	1.07658	0.0141369				0.0861691	1.13871	0.0148366				0.0861691	1.20775	0.0142538
0.0869805	1.02684	0.0143929				0.0869805	1.13899	0.014532				0.0869805	1.21147	0.0148064
0.0877919	1.01221	0.013686				0.0877919	1.08528	0.0138879				0.0877919	1.17322	0.0142969
0.0886033	0.997422	0.0138356				0.0886033	1.08656	0.0142417				0.0886033	1.14077	0.0142469
0.0894147	0.989563	0.0142023				0.0894147	1.08653	0.0145824				0.0894147	1.13739	0.0145299
0.0902261	0.987204	0.0135309				0.0902261	1.04491	0.0140734				0.0902261	1.0999	0.0135677
0.0910375	0.964367	0.0137868				0.0910375	1.05668	0.0139406				0.0910375	1.08092	0.0140907
0.0918489	0.941716	0.0137596				0.0918489	1.00695	0.0137455				0.0918489	1.05615	0.0143396
0.0926603	0.914938	0.0134864				0.0926603	0.97872	0.0131789				0.0926603	1.04468	0.014029
0.0934717	0.903352	0.0138745				0.0934717	0.970451	0.0143106				0.0934717	1.04544	0.0139701
0.0942831	0.907628	0.0135261				0.0942831	0.934884	0.0132301				0.0942831	1.0304	0.0139492
0.0950945	0.881764	0.0131709				0.0950945	0.956162	0.0134718				0.0950945	1.00787	0.013592
0.0959059	0.855133	0.013598				0.0959059	0.924552	0.0138138				0.0959059	1.00704	0.0134879
0.0967173	0.818885	0.0128014				0.0967173	0.924909	0.0137622				0.0967173	0.96141	0.0136762
0.0975287	0.823375	0.0132414				0.0975287	0.90376	0.0138287				0.0975287	0.951835	0.0137784
0.0983402	0.808455	0.0130587				0.0983402	0.87429	0.013431				0.0983402	0.932933	0.0130984
0.0991516	0.801503	0.0129832				0.0991516	0.865714	0.0134044				0.0991516	0.933462	0.0133798
0.099963	0.7846	0.0127671				0.099963	0.849449	0.012865				0.099963	0.915335	0.0131063
0.100774	0.775016	0.0126982				0.100774	0.828214	0.0124692				0.100774	0.923005	0.0125498
0.101586	0.754652	0.0130141				0.101586	0.834328	0.0133378				0.101586	0.882796	0.0129998
0.102397	0.761489	0.0125882				0.102397	0.811745	0.0128474				0.102397	0.879948	0.013071
0.103209	0.721034	0.0125101				0.103209	0.80499	0.0128283				0.103209	0.859864	0.0127279
0.10402	0.700775	0.0120022				0.10402	0.776881	0.0128993				0.10402	0.842552	0.0125436
0.104831	0.718009	0.0121942				0.104831	0.759897	0.0126483				0.104831	0.841585	0.0128768
0.105643	0.686351	0.0122036				0.105643	0.750701	0.0125136				0.105643	0.823167	0.0127149
0.106454	0.67832	0.0123715				0.106454	0.734158	0.0124586				0.106454	0.802298	0.0124938
0.107266	0.652681	0.0119659				0.107266	0.689336	0.0119882				0.107266	0.756749	0.0123786
0.108077	0.658918	0.0116886				0.108077	0.704432	0.0124324				0.108077	0.785373	0.0121057
0.108888	0.624678	0.0117403				0.108888	0.686049	0.0117658				0.108888	0.768314	0.0122286
0.1097	0.607006	0.0122827				0.1097	0.689411	0.012329				0.1097	0.758864	0.0122178
0.110511	0.60548	0.0119725				0.110511	0.670884	0.0119129				0.110511	0.754812	0.0125133
0.111323	0.591361	0.0118802				0.111323	0.638857	0.012066				0.111323	0.708352	0.0122267
0.112134	0.591923	0.0118839				0.112134	0.645489	0.0120674				0.112134	0.711652	0.0115956
0.112945	0.565956	0.0117564				0.112945	0.612192	0.0115974				0.112945	0.695392	0.0119744
0.113757	0.543836	0.0116032				0.113757	0.609686	0.0119227				0.113757	0.669515	0.01196
0.114568	0.534879	0.0115643				0.114568	0.617985	0.0116765				0.114568	0.69841	0.0118453
0.11538	0.541056	0.0115868				0.11538	0.594486	0.0117995				0.11538	0.655593	0.0119942
0.116191	0.505904	0.0111926				0.116191	0.576132	0.0116779				0.116191	0.637351	0.0116331
0.117002	0.514627	0.0118144				0.117002	0.5676	0.0114671				0.117002	0.638363	0.0117274
0.117814	0.500398	0.0117716				0.117814	0.542456	0.0115046				0.117814	0.632939	0.0115898
0.118625	0.482753	0.0114005				0.118625	0.54911	0.0113986				0.118625	0.614189	0.0113525
0.119437	0.491962	0.0112841				0.119437	0.5542	0.0110635				0.119437	0.596401	0.0113183
0.120248	0.487604	0.011182				0.120248	0.53166	0.011507				0.120248	0.594043	0.0113719
0.12106	0.450805	0.0108798				0.12106	0.507139	0.0110689				0.12106	0.563617	0.0112666
0.121871	0.44837	0.0115489				0.121871	0.501341	0.0111768				0.121871	0.563324	0.0112596
0.122682	0.440704	0.0111726				0.122682	0.495682	0.011096				0.122682	0.549595	0.0112153
0.123494	0.416535	0.010809				0.123494	0.454798	0.0108791				0.123494	0.53929	0.0113279
0.124305	0.414349	0.0113878				0.124305	0.463581	0.0111933				0.124305	0.527624	0.0114005
0.125117	0.394611	0.0108951				0.125117	0.463344	0.011175				0.125117	0.512545	0.0109096
0.125928	0.385732	0.0108742				0.125928	0.442142	0.0110334				0.125928	0.51358	0.011203
0.126739	0.383688	0.0107571				0.126739	0.43789	0.0109779				0.126739	0.490158	0.0107769
0.127551	0.365034	0.010504				0.127551	0.417041	0.0107867				0.127551	0.486283	0.011064
0.128362	0.372125	0.0106735				0.128362	0.404823	0.0105766				0.128362	0.468291	0.0112261
0.129174	0.372355	0.0106081				0.129174	0.411186	0.0104674				0.129174	0.470028	0.0107563
0.129985	0.360886	0.0104142				0.129985	0.414358	0.0106097				0.129985	0.478699	0.0105379
0.130796	0.338126	0.0104779				0.130796	0.388153	0.0104906				0.130796	0.457801	0.0106927
0.131608	0.337482	0.0103852				0.131608	0.364803	0.0105501				0.131608	0.442266	0.010248
0.132419	0.33398	0.0104883				0.132419	0.356988	0.0107219				0.132419	0.421758	0.0107958
0.133231	0.323459	0.0103751				0.133231	0.360611	0.0104554				0.133231	0.441942	0.0106335
0.134042	0.313291	0.0101612				0.134042	0.3575	0.0102708				0.134042	0.402591	0.010509
0.134853	0.320587	0.0104407				0.134853	0.339349	0.010388				0.134853	0.412942	0.0106405
0.135665	0.279424	0.0102482				0.135665	0.334327	0.0102212				0.135665	0.387034	0.0105184
0.136476	0.283747	0.0102267				0.136476	0.343225	0.0107227				0.136476	0.402799	0.0105642
0.137288	0.293241	0.0103372				0.137288	0.327535	0.0103499				0.137288	0.380412	0.0102339
0.138099	0.266454	0.0103767				0.138099	0.327652	0.0100528				0.138099	0.35859	0.0105392
0.13891	0.264906	0.010177				0.13891	0.305271	0.0100871				0.13891	0.363537	0.0104594
0.139722	0.271599	0.00990217				0.139722	0.318254	0.00994909				0.139722	0.354564	0.0100929
0.140533	0.247318	0.0102532				0.140533	0.287433	0.0104724				0.140533	0.350375	0.010225
0.141345	0.244393	0.00981728				0.141345	0.294226	0.00980403				0.141345	0.365987	0.00999167
0.142156	0.245761	0.00988818				0.142156	0.265872	0.0100745				0.142156	0.337356	0.00999731
0.142967	0.227342	0.00964781				0.142967	0.283838	0.00958534				0.142967	0.343201	0.00993148
0.143779	0.231986	0.0096499				0.143779	0.278864	0.00969818				0.143779	0.318694	0.00994811
0.14459	0.215366	0.00944976				0.14459	0.260408	0.00967379				0.14459	0.309538	0.00974318
0.145402	0.212697	0.00975973				0.145402	0.244224	0.00955951				0.145402	0.30011	0.00984057
0.146213	0.216775	0.00967263				0.146213	0.260487	0.00988963				0.146213	0.30868	0.0100516
0.147024	0.205035	0.00959004				0.147024	0.239569	0.00974712				0.147024	0.307081	0.00990279
0.147836	0.213284	0.00951745				0.147836	0.243894	0.00982065				0.147836	0.294821	0.00966112
0.148647	0.197702	0.00947831				0.148647	0.235216	0.00972765				0.148647	0.272049	0.00961006
0.149459	0.181851	0.0093807				0.149459	0.229027	0.00964428				0.149459	0.26808	0.00967892
0.15027	0.175725	0.00974086				0.15027	0.206286	0.009433				0.15027	0.268995	0.00968163
0.151082	0.172241	0.00936301				0.151082	0.21605	0.00979837				0.151082	0.253293	0.00971308
0.151893	0.163467	0.00946606				0.151893	0.214081	0.00961245				0.151893	0.261774	0.00966457
0.152704	0.171474	0.00928796				0.152704	0.201328	0.00949744				0.152704	0.258277	0.00965164
0.153516	0.152518	0.00927267				0.153516	0.178497	0.00955431				0.153516	0.230288	0.00953162
0.154327	0.167119	0.00923262				0.154327	0.198985	0.00950234				0.154327	0.258971	0.00955823
0.155139	0.169154	0.00964483				0.155139	0.193196	0.00960211				0.155139	0.248398	0.00992757
0.15595	0.163789	0.00956821				0.15595	0.183876	0.00967584				0.15595	0.245519	0.00987073
0.156761	0.134607	0.00972756				0.156761	0.175891	0.00976566				0.156761	0.237174	0.00978252
0.157573	0.124372	0.00942428				0.157573	0.184238	0.00956726				0.157573	0.22621	0.0100055
0.158384	0.138628	0.00959506				0.158384	0.160622	0.00958642				0.158384	0.21373	0.00973344
0.159196	0.144603	0.00944409				0.159196	0.171867	0.0097473				0.159196	0.220496	0.00981689
0.160007	0.130918	0.0094644				0.160007	0.167863	0.00970758				0.160007	0.198425	0.0095803
0.160818	0.120134	0.00955051				0.160818	0.144525	0.00946772				0.160818	0.20624	0.00979752
0.16163	0.13164	0.00943884				0.16163	0.170577	0.00941769				0.16163	0.211629	0.00970191
0.162441	0.109174	0.00959671				0.162441	0.159683	0.0097322				0.162441	0.179613	0.00940483
0.163253	0.121832	0.00971609				0.163253	0.146914	0.00962433				0.163253	0.190037	0.0099722
0.164064	0.109284	0.0093441				0.164064	0.13458	0.0095454				0.164064	0.180344	0.00948763
0.164875	0.115252	0.00973663				0.164875	0.15344	0.00968214				0.164875	0.19002	0.00977011
0.165687	0.112182	0.00963911				0.165687	0.13122	0.00953871				0.165687	0.176812	0.00975765
0.166498	0.101444	0.00964516				0.166498	0.121985	0.00955436				0.166498	0.184716	0.0101245
0.16731	0.0954828	0.00981755				0.16731	0.146474	0.0099766				0.16731	0.183462	0.0101063
0.168121	0.11121	0.00981848				0.168121	0.155036	0.0100367				0.168121	0.181087	0.0100578
0.168932	0.0826865	0.00969268				0.168932	0.120367	0.00992875				0.168932	0.183699	0.0101426
0.169744	0.089784	0.0097469				0.169744	0.117785	0.00997293				0.169744	0.168404	0.00992947
0.170555	0.0954212	0.0102258				0.170555	0.119638	0.0100658				0.170555	0.163905	0.0101744
0.171367	0.0699732	0.00989021				0.171367	0.105614	0.00999758				0.171367	0.152506	0.00992087
0.172178	0.0748513	0.0100779				0.172178	0.124221	0.00996498				0.172178	0.155071	0.0100784
0.172989	0.0775127	0.0100773				0.172989	0.118236	0.0103399				0.172989	0.151804	0.0102661
0.173801	0.0599058	0.00985025				0.173801	0.122771	0.0100102				0.173801	0.157503	0.0100697
0.174612	0.0819827	0.0101037				0.174612	0.0980058	0.00988667				0.174612	0.14061	0.0102956
0.175424	0.0730344	0.0101163				0.175424	0.105282	0.0104395				0.175424	0.149371	0.0101314
0.176235	0.0773253	0.0103205				0.176235	0.118715	0.0102325				0.176235	0.148043	0.00994269
0.177046	0.0714207	0.0101231				0.177046	0.0951059	0.0104763				0.177046	0.126175	0.0100514
0.177858	0.0755229	0.00981752				0.177858	0.0923395	0.0100521				0.177858	0.142101	0.0101772
0.178669	0.0550783	0.0102154				0.178669	0.0934882	0.0102693				0.178669	0.135449	0.0104952
0.179481	0.0512031	0.0103918				0.179481	0.0890222	0.0100203				0.179481	0.122813	0.0102458
0.180292	0.0725472	0.0102157				0.180292	0.0811908	0.0101649				0.180292	0.138357	0.0104883
0.181104	0.0703555	0.0103035				0.181104	0.0840403	0.0101459				0.181104	0.139277	0.0102968
0.181915	0.0575719	0.00992224				0.181915	0.0737594	0.0104094				0.181915	0.113843	0.0104648
0.182726	0.052968	0.0101716				0.182726	0.0809904	0.0102339				0.182726	0.131669	0.0106231
0.183538	0.057673	0.0102905				0.183538	0.0857199	0.0101894				0.183538	0.127473	0.0107347
0.184349	0.059983	0.0102672				0.184349	0.0904326	0.0102001				0.184349	0.129301	0.0103517
0.185161	0.047837	0.0102974				0.185161	0.088272	0.0103719				0.185161	0.117946	0.0106311
0.185972	0.0480519	0.0102882				0.185972	0.0818988	0.0102932				0.185972	0.104263	0.0106375
0.186783	0.0516889	0.0103566				0.186783	0.0644574	0.0104857				0.186783	0.107777	0.010749
0.187595	0.0454847	0.0101806				0.187595	0.0828597	0.0108345				0.187595	0.124233	0.0107317
0.188406	0.0626546	0.0101113				0.188406	0.0906175	0.0104945				0.188406	0.137494	0.0104182
0.189218	0.0506663	0.0104502				0.189218	0.0761935	0.0103275				0.189218	0.114953	0.0107415
0.190029	0.0513106	0.0103421				0.190029	0.0700613	0.0104148				0.190029	0.109971	0.0106134
0.19084	0.037357	0.0104031				0.19084	0.0690383	0.0100384				0.19084	0.0933596	0.0103589
0.191652	0.0611329	0.0102784				0.191652	0.067804	0.0103262				0.191652	0.118841	0.0105911
0.192463	0.0496193	0.0105226				0.192463	0.0719415	0.0102575				0.192463	0.108755	0.0106781
0.193275	0.0352382	0.0104991				0.193275	0.0775612	0.0106561				0.193275	0.100129	0.0104235
0.194086	0.0503973	0.0103706				0.194086	0.0577971	0.0108734				0.194086	0.087811	0.0107184
0.194897	0.0505667	0.0105977				0.194897	0.0783753	0.010872				0.194897	0.105662	0.0106536
0.195709	0.0258354	0.0105938				0.195709	0.05349	0.0105233				0.195709	0.0850109	0.0107043
0.19652	0.0373504	0.0101477				0.19652	0.0527067	0.0103239				0.19652	0.104204	0.0103531
0.197332	0.0430983	0.0107003				0.197332	0.0517862	0.0105338				0.197332	0.0924249	0.0106511
0.198143	0.0386426	0.0105907				0.198143	0.0743338	0.0103066				0.198143	0.122705	0.0105243
0.198954	0.0492295	0.0105507				0.198954	0.075335	0.0106366				0.198954	0.10751	0.0104298
0.199766	0.0341306	0.0105237				0.199766	0.0473374	0.0105432				0.199766	0.0818305	0.0107177
0.200577	0.0365107	0.0103472				0.200577	0.0523631	0.0102111				0.200577	0.0615377	0.0105877
0.201389	0.03369	0.0107226				0.201389	0.059895	0.010644				0.201389	0.083212	0.010724
0.2022	0.0248992	0.0107418				0.2022	0.0541427	0.0105283				0.2022	0.0778736	0.0107962
0.203011	0.0296236	0.0105741				0.203011	0.0611862	0.0107769				0.203011	0.0841554	0.0105946
0.203823	0.0373896	0.0102625				0.203823	0.0599925	0.010718				0.203823	0.0770561	0.010663
0.204634	0.0330482	0.0104005				0.204634	0.0786616	0.0106011				0.204634	0.0935529	0.0107303
0.205446	0.0304294	0.0106315				0.205446	0.050988	0.0109104				0.205446	0.0892554	0.0106749
0.206257	0.031308	0.0106175				0.206257	0.0658143	0.0105774				0.206257	0.09881	0.0107994
0.207068	0.0303655	0.0105042				0.207068	0.0650188	0.0104767				0.207068	0.0809242	0.0105778
0.20788	0.0217167	0.0105062				0.20788	0.040998	0.010798				0.20788	0.0802084	0.0105596
0.208691	0.0432321	0.010476				0.208691	0.068247	0.0101552				0.208691	0.078973	0.0107042
0.209503	0.0295564	0.0108403				0.209503	0.0661569	0.0111086				0.209503	0.0712777	0.0103932
0.210314	0.0263987	0.0105185				0.210314	0.0660863	0.0107807				0.210314	0.0851432	0.0104211
0.211126	0.0261526	0.0105129				0.211126	0.0636537	0.0108146				0.211126	0.0760321	0.0104224
0.211937	0.0151559	0.0103375				0.211937	0.0672523	0.0108377				0.211937	0.0720469	0.0104857
0.212748	0.036272	0.0108393				0.212748	0.0688817	0.0109825				0.212748	0.0935452	0.0109531
0.21356	0.0268853	0.0108418				0.21356	0.0598236	0.0106468				0.21356	0.0821969	0.0108351
0.214371	0.0282822	0.0106721				0.214371	0.0685604	0.0110096				0.214371	0.0831716	0.0105305
0.215183	0.0171865	0.0106352				0.215183	0.042156	0.0109101				0.215183	0.083929	0.010846
0.215994	0.0288655	0.0107922				0.215994	0.0343016	0.0103946				0.215994	0.0869892	0.0108094
0.216805	0.0295547	0.0103888				0.216805	0.0492096	0.010709				0.216805	0.0822558	0.0109463
0.217617	0.00846563	0.0111897				0.217617	0.0600819	0.010983				0.217617	0.0658262	0.0107353
0.218428	0.031585	0.0110711				0.218428	0.049007	0.0108039				0.218428	0.0741391	0.0108356
0.21924	0.0204676	0.0106662				0.21924	0.0420618	0.0105891				0.21924	0.0710598	0.0106451
0.220051	0.0241725	0.0106911				0.220051	0.0551813	0.0113837				0.220051	0.0870857	0.0106767
0.220862	0.0247374	0.0106904				0.220862	0.0545884	0.0108703				0.220862	0.0746416	0.0105016
0.221674	0.0112942	0.0102674				0.221674	0.0517457	0.010448				0.221674	0.0687881	0.0105947
0.222485	0.0118013	0.0102048				0.222485	0.0562733	0.0103216				0.222485	0.0936712	0.0101853
0.223297	0.0198518	0.0103139				0.223297	0.0372092	0.010336				0.223297	0.0795392	0.0101105
0.224108	0.0323355	0.0109682				0.224108	0.0459213	0.0105766				0.224108	0.0701509	0.0110007
0.224919	0.0210842	0.0105698				0.224919	0.0512441	0.0106252				0.224919	0.0705856	0.010378
0.225731	0.0193541	0.0104121				0.225731	0.0364123	0.0107104				0.225731	0.0783646	0.0110027
0.226542	0.00893984	0.0104906				0.226542	0.0467296	0.0107933				0.226542	0.0865615	0.010804
0.227354	0.0204678	0.0102968				0.227354	0.0410738	0.0105173				0.227354	0.0768902	0.010482
0.228165	0.0245397	0.0106157				0.228165	0.045451	0.0107884				0.228165	0.0683127	0.0108756
0.228976	0.0172623	0.0103629				0.228976	0.0603962	0.0109509				0.228976	0.0742832	0.0104373
0.229788	0.0214849	0.0107884				0.229788	0.0640211	0.0105474				0.229788	0.070349	0.0108676
0.230599	0.0055101	0.0105173				0.230599	0.0477073	0.0107338				0.230599	0.0437829	0.0108201
0.231411	0.000934399	0.0105917				0.231411	0.047303	0.0106797				0.231411	0.0609872	0.0107995
0.232222	0.0305611	0.0109413				0.232222	0.0360895	0.0105418				0.232222	0.0795464	0.0111864
0.233033	0.0432704	0.0107328				0.233033	0.0627518	0.0106942				0.233033	0.0816259	0.010724
0.233845	0.0160601	0.0106211				0.233845	0.0569748	0.0107706				0.233845	0.0705516	0.0109264
0.234656	0.0233869	0.0105405				0.234656	0.0536598	0.0108481				0.234656	0.062456	0.0103783
0.235468	0.0161849	0.0106118				0.235468	0.0531075	0.0106088				0.235468	0.0642057	0.0107275
0.236279	0.00622698	0.0107336				0.236279	0.0519511	0.0103693				0.236279	0.070915	0.0105366
0.23709	0.0340622	0.0109713				0.23709	0.0652214	0.0110059				0.23709	0.074464	0.0106868
0.237902	0.0385474	0.0104533				0.237902	0.0483356	0.010698				0.237902	0.0729161	0.0108199
0.238713	0.0132142	0.0106655				0.238713	0.0493642	0.0105918				0.238713	0.0754854	0.010697
0.239525	0.02447	0.0109594				0.239525	0.041747	0.0107898				0.239525	0.0523702	0.0108436
0.240336	0.0371831	0.0108114				0.240336	0.0701201	0.0110973				0.240336	0.094316	0.0110481
0.241148	-0.00331943	0.0105709				0.241148	0.0358822	0.0110845				0.241148	0.0426885	0.0111288
0.241959	0.0126883	0.0105398				0.241959	0.0416845	0.010741				0.241959	0.0416624	0.0107243
0.24277	0.0184933	0.0106839				0.24277	0.0463136	0.010651				0.24277	0.0701635	0.0108637
0.243582	0.038879	0.0106749				0.243582	0.0379619	0.0105552				0.243582	0.0557499	0.0108946
0.244393	0.0118267	0.0105134				0.244393	0.0643921	0.0108602				0.244393	0.0646622	0.0105115
0.245205	0.00390343	0.0109084				0.245205	0.03763	0.0109053				0.245205	0.0601826	0.0110404
0.246016	0.0353193	0.0109771				0.246016	0.0383882	0.0109695				0.246016	0.0528569	0.0107113
0.246827	0.00853163	0.0106917				0.246827	0.0319908	0.010783				0.246827	0.0583642	0.0106107
0.247639	0.0231897	0.0107557				0.247639	0.0336634	0.0109682				0.247639	0.0743802	0.0111375
0.24845	0.0181139	0.0108448				0.24845	0.052096	0.0109297				0.24845	0.060831	0.0109691
0.249262	0.0269794	0.0105539				0.249262	0.0563461	0.0108012				0.249262	0.0835883	0.0109008
0.250073	0.0143885	0.0104556				0.250073	0.0443967	0.0106882				0.250073	0.0629336	0.0109492
0.250884	0.00801561	0.0106853				0.250884	0.0678585	0.0110524				0.250884	0.0665165	0.0111328
0.251696	-0.00485895	0.0107656				0.251696	0.0435262	0.0110002				0.251696	0.0479282	0.011051
0.252507	0.0235901	0.0108218				0.252507	0.0578951	0.0105202				0.252507	0.0626428	0.0105592
0.253319	0.0238698	0.0106495				0.253319	0.0479032	0.0106604				0.253319	0.0552087	0.0110715
0.25413	0.00936557	0.0107499				0.25413	0.0432115	0.0109795				0.25413	0.0680172	0.010933
0.254941	0.019127	0.010355				0.254941	0.0399431	0.0108759				0.254941	0.063517	0.0104419
0.255753	0.0241137	0.0109542				0.255753	0.0487913	0.010874				0.255753	0.0527059	0.0112575
0.256564	-0.0024646	0.010815				0.256564	0.0472222	0.0106705				0.256564	0.0566061	0.0109967
0.257376	0.00481384	0.0108623				0.257376	0.0400662	0.0111109				0.257376	0.0362343	0.0106173
0.258187	0.00878672	0.0106489				0.258187	0.0518377	0.0109379				0.258187	0.0536886	0.010917
0.258998	0.00481652	0.0106911				0.258998	0.0261485	0.0108893				0.258998	0.0586156	0.0107966
0.25981	0.0171449	0.0106909				0.25981	0.0283858	0.0106432				0.25981	0.0647971	0.0106361
0.260621	0.0120935	0.0107035				0.260621	0.0390967	0.0110441				0.260621	0.0625072	0.0109658
0.261433	0.029892	0.0108085				0.261433	0.051165	0.0107446				0.261433	0.047554	0.0107817
0.262244	0.0143048	0.0109227				0.262244	0.0580871	0.0111414				0.262244	0.0552944	0.0111079
0.263055	0.0348198	0.010747				0.263055	0.0455204	0.010744				0.263055	0.0838949	0.0110448
0.263867	0.0383314	0.010827				0.263867	0.0521651	0.0109403				0.263867	0.0625957	0.0108551
0.264678	0.00881447	0.0107789				0.264678	0.0315611	0.0108116				0.264678	0.0755935	0.0107995
0.26549	0.026412	0.0109325				0.26549	0.0509728	0.0107812				0.26549	0.074213	0.0105841
0.266301	0.0210867	0.0105332				0.266301	0.0371349	0.010895				0.266301	0.0450263	0.010535
0.267113	0.0131137	0.0108036				0.267113	0.0462469	0.0111182				0.267113	0.0469323	0.0114117
0.267924	0.00691904	0.0108914				0.267924	0.0451765	0.0110765				0.267924	0.0569008	0.0108072
0.268735	0.00937887	0.0108589				0.268735	0.0428725	0.0106251				0.268735	0.0596792	0.0109583
0.269547	0.0121332	0.0107469				0.269547	0.0389756	0.01098				0.269547	0.0844576	0.0112205
0.270358	0.0343478	0.0109183				0.270358	0.0574875	0.0108053				0.270358	0.0723514	0.0110908
0.27117	0.0205864	0.0105913				0.27117	0.0483995	0.0107742				0.27117	0.0630686	0.011069
0.271981	0.0190755	0.0107824				0.271981	0.0407336	0.0110608				0.271981	0.052071	0.0109346
0.272792	0.0270136	0.0112989				0.272792	0.039598	0.0111488				0.272792	0.0762382	0.010825
0.273604	0.00913168	0.0110592				0.273604	0.0411572	0.0106345				0.273604	0.0571835	0.0111479
0.274415	-0.000466664	0.0111196				0.274415	0.0479539	0.0108798				0.274415	0.0520637	0.0109769
0.275227	0.0143804	0.010952				0.275227	0.0176224	0.0110991				0.275227	0.0541801	0.0110799
0.276038	0.0114583	0.0106383				0.276038	0.0309177	0.0109941				0.276038	0.0335349	0.0107669
0.276849	0.0195799	0.0109373				0.276849	0.0315569	0.0108134				0.276849	0.0535722	0.0108801
0.277661	0.0149193	0.0109906				0.277661	0.0498563	0.0108511				0.277661	0.0615771	0.01063
0.278472	0.0207808	0.0108032				0.278472	0.0636165	0.0111718				0.278472	0.0509282	0.010912
0.279284	0.0315427	0.0110952				0.279284	0.0443138	0.0111959				0.279284	0.0397642	0.0111651
0.280095	0.0130304	0.0107121				0.280095	0.0456556	0.0108529				0.280095	0.0535557	0.0108441
0.280906	0.0163487	0.0107994				0.280906	0.0326389	0.0114248				0.280906	0.0663005	0.0111559
0.281718	0.00681319	0.0108744				0.281718	0.0391391	0.0111242				0.281718	0.0563317	0.010897
0.282529	0.0142676	0.010939				0.282529	0.0488198	0.0110304				0.282529	0.0575993	0.0108007
0.283341	0.0115049	0.0109836				0.283341	0.0321223	0.0108186				0.283341	0.0522948	0.0112188
0.284152	0.0179723	0.0111165				0.284152	0.0450136	0.0113607				0.284152	0.0580363	0.0112263
0.284963	0.00206369	0.0108736				0.284963	0.0382431	0.0112684				0.284963	0.0593427	0.011068
0.285775	0.0365237	0.0110436				0.285775	0.0459396	0.0107736				0.285775	0.0542804	0.0109436
0.286586	0.00756111	0.0109224				0.286586	0.0192411	0.0109148				0.286586	0.0368678	0.0111005
0.287398	0.0209925	0.0109383				0.287398	0.0414632	0.0109547				0.287398	0.0546176	0.0110333
0.288209	0.000649317	0.0111186				0.288209	0.0315261	0.0111348				0.288209	0.0648587	0.0111395
0.28902	0.00206925	0.0107296				0.28902	0.0437796	0.011383				0.28902	0.0460046	0.0112191
0.289832	0.00943278	0.0110495				0.289832	0.0513809	0.0112368				0.289832	0.05145	0.0107915
0.290643	0.0297359	0.0107872				0.290643	0.0391856	0.0108264				0.290643	0.056753	0.0112711
0.291455	0.0157127	0.0112706				0.291455	0.0425216	0.0112158				0.291455	0.0574039	0.0111669
0.292266	0.00563348	0.0108009				0.292266	0.0313866	0.0111502				0.292266	0.0463094	0.0110302
0.293077	-0.00165865	0.0110821				0.293077	0.0377212	0.0112421				0.293077	0.0489537	0.0109649
0.293889	0.00455912	0.0109983				0.293889	0.029626	0.0109932				0.293889	0.0468896	0.0111928
0.2947	0.00928538	0.010954				0.2947	0.047814	0.0107759				0.2947	0.0457322	0.011337
0.295512	0.00569764	0.0110366				0.295512	0.0485789	0.01128				0.295512	0.0390808	0.0113215
0.296323	0.0122464	0.0108748				0.296323	0.0223553	0.0112101				0.296323	0.0465005	0.0111658
0.297135	0.0105186	0.0108334				0.297135	0.0431969	0.0115256				0.297135	0.0662824	0.0111263
0.297946	0.00153984	0.0109308				0.297946	0.0170135	0.0108518				0.297946	0.0258973	0.011345
0.298757	0.0114535	0.0110132				0.298757	0.0332583	0.0110153				0.298757	0.0662631	0.0112002
0.299569	0.0057027	0.0109611				0.299569	0.0300347	0.0113578				0.299569	0.0382589	0.0113315
0.30038	0.0100886	0.0107041				0.30038	0.0493013	0.0108584				0.30038	0.0485643	0.0108485
0.301192	-0.000907912	0.010647				0.301192	0.0379695	0.0100593				0.301192	0.0308071	0.0106152
0.302003	0.0220258	0.0103249				0.302003	0.0460838	0.0105366				0.302003	0.0747885	0.0106229
0.302814	0.0070546	0.0106311				0.302814	0.0426328	0.0109231				0.302814	0.0536887	0.0111036
0.303626	0.00386665	0.0109563				0.303626	0.0454714	0.0110818				0.303626	0.0156975	0.0105532
0.304437	0.00747654	0.0109976				0.304437	0.0360166	0.011335				0.304437	0.0563946	0.0109123
0.305249	0.00613381	0.0109192				0.305249	0.0234899	0.0111865				0.305249	0.0457926	0.0109345
0.30606	0.0311573	0.0107683				0.30606	0.0462438	0.0107563				0.30606	0.0610699	0.0107919
0.306871	0.00639146	0.0109344				0.306871	0.0265526	0.0107622				0.306871	0.0400296	0.0111568
0.307683	0.0102184	0.0111505				0.307683	0.0318314	0.0107164				0.307683	0.0354444	0.0108764
0.308494	0.0187494	0.0108358				0.308494	0.0195479	0.0111198				0.308494	0.0198247	0.0109839
0.309306	0.023233	0.0107375				0.309306	0.0115962	0.011158				0.309306	0.0568917	0.0111316
0.310117	0.0273996	0.0110963				0.310117	0.0163002	0.0110901				0.310117	0.0461827	0.0111028
0.310928	0.00734069	0.0107659				0.310928	0.0360585	0.010805				0.310928	0.0396069	0.0110572
0.31174	-0.00362153	0.0111336				0.31174	0.0294675	0.010848				0.31174	0.0351989	0.0108042
0.312551	0.00730529	0.0105885				0.312551	0.035212	0.0107458				0.312551	0.0427591	0.0108802
0.313363	-0.00268265	0.0106334				0.313363	0.020982	0.0111735				0.313363	0.0440463	0.0111455
0.314174	0.00768085	0.0112186				0.314174	0.0364661	0.0108314				0.314174	0.026183	0.0110413
0.314985	0.00436735	0.0114116				0.314985	0.0436964	0.0109395				0.314985	0.0402507	0.0108448
0.315797	0.00799028	0.0106002				0.315797	0.0346904	0.0109405				0.315797	0.0353649	0.0109573
0.316608	0.022483	0.0109731				0.316608	0.0409636	0.0108807				0.316608	0.0469532	0.0108723
0.31742	0.0083821	0.0105465				0.31742	0.0386366	0.010597				0.31742	0.0654193	0.0110632
0.318231	0.0111599	0.0108115				0.318231	0.0315309	0.0109738				0.318231	0.0492448	0.0109952
0.319042	-0.00352823	0.0106247				0.319042	0.0227959	0.0111128				0.319042	0.0393168	0.0111525
0.319854	0.0204167	0.0109377				0.319854	0.0209998	0.0110204				0.319854	0.0594864	0.0110387
0.320665	-0.0139733	0.0103996				0.320665	0.0285219	0.0111232				0.320665	0.0379364	0.0109449
0.321477	-0.000901095	0.0106606				0.321477	0.0258123	0.0108325				0.321477	0.0351701	0.0113011
0.322288	-0.0215425	0.0108139				0.322288	0.0244722	0.0113969				0.322288	0.0449652	0.01091
0.323099	0.0175594	0.011162				0.323099	0.0315781	0.0110805				0.323099	0.0387165	0.0108179
0.323911	0.00738023	0.0111376				0.323911	0.0123945	0.0109777				0.323911	0.0278542	0.0107999
0.324722	0.00235134	0.0108575				0.324722	0.0335049	0.0111415				0.324722	0.0418131	0.0106583
0.325534	0.017238	0.0110441				0.325534	0.0243481	0.0111123				0.325534	0.0489058	0.0109629
0.326345	-0.00134557	0.0110532				0.326345	0.0224891	0.0108555				0.326345	0.0230365	0.0109859
0.327157	0.0450609	0.0112092				0.327157	0.0339596	0.0111583				0.327157	0.0458687	0.011082
0.327968	-0.000115232	0.0107365				0.327968	0.0263817	0.0108258				0.327968	0.0335269	0.0112007
0.328779	-0.00910249	0.0109164				0.328779	0.0242403	0.0109198				0.328779	0.00350839	0.0111302
0.329591	0.0147292	0.0109608				0.329591	0.0023978	0.0106857				0.329591	0.0311493	0.0110251
0.330402	-0.00890409	0.0105907				0.330402	0.0330885	0.0112264				0.330402	0.0264035	0.0108865
0.331214	-0.00525638	0.0111886				0.331214	0.0358297	0.0108004				0.331214	0.0248844	0.0106595
0.332025	0.001982	0.0109694				0.332025	0.0193941	0.0112805				0.332025	0.0457826	0.0112215
0.332836	0.00224791	0.010836				0.332836	0.055029	0.0108398				0.332836	0.0264384	0.0108447
0.333648	-0.00476304	0.0108677				0.333648	0.0224761	0.0108521				0.333648	0.0247044	0.0109523
0.334459	0.00502003	0.0109013				0.334459	0.0442811	0.0111754				0.334459	0.0297372	0.0108654
0.335271	0.00241871	0.0110117				0.335271	0.0162686	0.0109798				0.335271	0.0189666	0.0107964
0.336082	-0.0164976	0.0112406				0.336082	0.0161232	0.010866				0.336082	0.0276512	0.0111093
0.336893	0.0115195	0.0110763				0.336893	0.049604	0.011097				0.336893	0.0524431	0.0114285
0.337705	0.00469668	0.0109342				0.337705	0.0248418	0.0112882				0.337705	0.01319	0.0107877
0.338516	9.51e-05	0.011204				0.338516	0.0375768	0.010984				0.338516	0.0340122	0.0112336
0.339328	-0.00541452	0.0110608				0.339328	0.0167036	0.0107648				0.339328	0.0335364	0.0112756
0.340139	-0.00679116	0.011003				0.340139	0.0186103	0.0114201				0.340139	0.0244598	0.010997
0.34095	-0.00405144	0.0113572				0.34095	0.0227586	0.0109127				0.34095	0.0428412	0.0109604
0.341762	0.001184	0.0107433				0.341762	0.0011309	0.0111361				0.341762	0.0286321	0.011299
0.342573	0.00922069	0.0110813				0.342573	0.0249764	0.0114351				0.342573	0.0314818	0.0111158
0.343385	-0.0083544	0.0111487				0.343385	0.0117764	0.01102				0.343385	0.032581	0.0112699
0.344196	0.00706143	0.0109012				0.344196	0.0337282	0.0115543				0.344196	0.0313219	0.011325
0.345007	0.00597133	0.0111672				0.345007	0.0147654	0.0108328				0.345007	0.0340403	0.0108835
0.345819	0.00218863	0.011153				0.345819	0.0184929	0.0108751				0.345819	0.0223816	0.0112362
0.34663	-0.0108158	0.0112483				0.34663	-0.00847929	0.0114214				0.34663	0.0349063	0.0107365
0.347442	-0.0132779	0.0114958				0.347442	0.0257099	0.0110447				0.347442	0.0259706	0.0111451
0.348253	-0.0206106	0.0110602				0.348253	0.018523	0.011441				0.348253	0.0240396	0.0114597
0.349064	-0.00101306	0.0109035				0.349064	0.00974021	0.0114213				0.349064	0.0445116	0.0115602
0.349876	0.00871472	0.0109921				0.349876	0.0133668	0.0111595				0.349876	0.0256475	0.0109157
0.350687	-0.0048687	0.0110338				0.350687	0.0161061	0.0113908				0.350687	0.0207205	0.0109709
0.351499	0.0179895	0.0112277				0.351499	0.0208236	0.0113106				0.351499	0.0281922	0.0109025
0.35231	-0.00662989	0.0110802				0.35231	0.019839	0.0111309				0.35231	0.0240708	0.0111547
0.353121	-0.00409972	0.0110731				0.353121	0.02199	0.011248				0.353121	0.0297223	0.0110811
0.353933	-0.0171016	0.0107673				0.353933	0.00406292	0.011245				0.353933	0.00958686	0.0114597
0.354744	-0.0134624	0.0109713				0.354744	-0.00789383	0.0110824				0.354744	0.0221613	0.011313
0.355556	0.00138419	0.0110396				0.355556	0.025641	0.0109644				0.355556	0.0352772	0.011089
0.356367	-0.0170667	0.0108768				0.356367	0.0229208	0.0109055				0.356367	0.0207171	0.0114301
0.357179	0.00318495	0.0110091				0.357179	0.0299529	0.0109083				0.357179	0.0181792	0.0110028
0.35799	0.00566349	0.0111661				0.35799	0.0122606	0.0112233				0.35799	0.0220369	0.0113217
0.358801	-0.0108148	0.0110334				0.358801	0.0161098	0.0110381				0.358801	0.0181445	0.0109216
0.359613	0.00691276	0.0112418				0.359613	0.0140489	0.0112436				0.359613	0.0167807	0.0109763
0.360424	-0.0100318	0.0109509				0.360424	0.0260086	0.0113135				0.360424	0.0442892	0.0110324
0.361236	0.000516849	0.0112644				0.361236	0.0272667	0.0110927				0.361236	0.0124375	0.0110347
0.362047	0.00460675	0.0115406				0.362047	0.0186324	0.011095				0.362047	0.0234836	0.0107326
0.362858	-0.00647885	0.0110804				0.362858	0.0182955	0.0109867				0.362858	0.0141129	0.0111306
0.36367	0.00416729	0.0109718				0.36367	0.0210503	0.0111067				0.36367	0.037803	0.0113041
0.364481	-0.00973057	0.0114063				0.364481	0.0331503	0.0112629				0.364481	0.0242357	0.0114157
0.365293	0.00175186	0.0107845				0.365293	0.0248571	0.0113763				0.365293	0.0393921	0.0111262
0.366104	0.00988523	0.0109295				0.366104	0.00276218	0.010992				0.366104	0.0260564	0.011344
0.366915	0.00961976	0.011021				0.366915	0.0251857	0.0109622				0.366915	0.0350907	0.0114914
0.367727	-0.00641068	0.0114662				0.367727	0.0099086	0.0112896				0.367727	0.0311132	0.0113964
0.368538	0.0130121	0.0108592				0.368538	0.0342639	0.0112673				0.368538	0.0303565	0.0111184
0.36935	-0.025091	0.0110853				0.36935	0.0417192	0.0112291				0.36935	0.0386845	0.0113473
0.370161	0.00851094	0.0109476				0.370161	0.0188584	0.011162				0.370161	0.0286448	0.0111883
0.370972	-0.0106983	0.0110795				0.370972	0.0248738	0.0109087				0.370972	0.0220717	0.010945
0.371784	0.00477997	0.0112737				0.371784	0.0302941	0.0111682				0.371784	0.0253114	0.0112262
0.372595	-0.00957364	0.0108519				0.372595	0.0242569	0.01093				0.372595	0.0444986	0.0110932
0.373407	-0.0166834	0.0107324				0.373407	0.0186508	0.0111403				0.373407	0.0141023	0.0108518
0.374218	-0.00725311	0.0108447				0.374218	0.00120956	0.0111623				0.374218	0.026521	0.0109347
0.375029	-0.0121871	0.0109523				0.375029	0.00532534	0.0110189				0.375029	0.00773067	0.0112785
0.375841	0.00202524	0.011082				0.375841	0.0356298	0.011169				0.375841	0.0331228	0.0110897
0.376652	-0.00617386	0.0109079				0.376652	0.012274	0.0111069				0.376652	0.0298343	0.0111407
0.377464	-0.00826452	0.0108839				0.377464	0.0214865	0.0111077				0.377464	0.0104939	0.0112164
0.378275	-0.00372426	0.0108529				0.378275	0.0202406	0.0112346				0.378275	0.0327397	0.0111453
0.379086	-0.00548287	0.0111907				0.379086	0.0118294	0.011082				0.379086	0.0352417	0.0112735
0.379898	0.00259905	0.0111072				0.379898	0.0245758	0.0108556				0.379898	0.036946	0.0106427
0.380709	0.0107375	0.0106598				0.380709	0.0268667	0.0102805				0.380709	0.0290692	0.0105316
0.381521	-0.00402847	0.0104924				0.381521	0.0291401	0.0106511				0.381521	0.0208641	0.0109262
0.382332	-0.00628232	0.0107193				0.382332	0.0188976	0.0108315				0.382332	0.0367962	0.0105728
0.383143	0.00112608	0.0105958				0.383143	0.00798032	0.0106277				0.383143	0.0201404	0.0106349
0.383955	0.00499031	0.0108726				0.383955	0.0182694	0.0107665				0.383955	0.0550726	0.0108823
0.384766	-0.0097595	0.0104888				0.384766	0.0380103	0.0108278				0.384766	0.0302125	0.0103488
0.385578	-0.0116897	0.0111991				0.385578	0.0221175	0.0112047				0.385578	0.0464726	0.0108498
0.386389	-0.0101919	0.0106856				0.386389	0.0396063	0.0108239				0.386389	0.0264792	0.0109269
0.387201	-0.0107764	0.0105589				0.387201	0.020174	0.0111768				0.387201	0.0242236	0.0116038
0.388012	-0.0139473	0.0109304				0.388012	0.0242734	0.0107004				0.388012	0.0149697	0.0110089
0.388823	0.00616783	0.010752				0.388823	0.0266113	0.0106917				0.388823	0.041841	0.0110743
0.389635	0.010024	0.0108821				0.389635	0.0176626	0.0107957				0.389635	0.0423813	0.0113124
0.390446	-0.00531801	0.0112256				0.390446	0.0258269	0.0109239				0.390446	0.0356946	0.0107847
0.391258	0.0131709	0.0108338				0.391258	0.0262909	0.010894				0.391258	0.0170431	0.0110031
0.392069	0.0181588	0.0112409				0.392069	0.0141988	0.0112957				0.392069	0.0362043	0.0110129
0.39288	0.00571179	0.0107685				0.39288	0.0162838	0.0112261				0.39288	0.0223186	0.0109454
0.393692	-0.0188895	0.0108484				0.393692	0.00138558	0.0110475				0.393692	0.0494039	0.0113262
0.394503	-0.00494028	0.011036				0.394503	0.0120353	0.0110775				0.394503	0.0340029	0.0109594
0.395315	0.0273301	0.0105612				0.395315	0.0292604	0.010814				0.395315	0.0479181	0.0110942
0.396126	-0.00278289	0.0108718				0.396126	0.0263763	0.0110275				0.396126	0.0314557	0.0111905
0.396937	-0.0166309	0.0110046				0.396937	0.0290578	0.0110429				0.396937	0.0389275	0.0109264
0.397749	0.00679311	0.0108362				0.397749	0.012858	0.0112558				0.397749	0.0233308	0.0111059
0.39856	0.00796536	0.0111888				0.39856	0.0369761	0.0112338				0.39856	0.0387098	0.0113318
0.399372	0.0193042	0.0109394				0.399372	0.00693218	0.0110757				0.399372	0.0454543	0.0109885
0.400183	0.00221315	0.0107995				0.400183	0.0422809	0.0110035				0.400183	0.0358817	0.010942
0.400994	-0.00371575	0.0108792				0.400994	0.043875	0.0111866				0.400994	0.0414295	0.010906
0.401806	-0.00298266	0.0111763				0.401806	0.031996	0.0112893				0.401806	0.0345578	0.0110535
0.402617	0.0165299	0.01117				0.402617	0.0452246	0.0110682				0.402617	0.0259138	0.0112073
0.403429	0.0154892	0.0108708				0.403429	0.0328601	0.0108657				0.403429	0.0218356	0.0107793
0.40424	0.000311524	0.0108282				0.40424	0.0330599	0.0109206				0.40424	0.0496412	0.0111046
0.405051	-0.00857619	0.0111371				0.405051	0.0172462	0.0112995				0.405051	0.0478428	0.0108912
0.405863	0.0105443	0.0109248				0.405863	0.024426	0.0112148				0.405863	0.0309525	0.0114043
0.406674	0.0135592	0.0112753				0.406674	0.0368722	0.0112084				0.406674	0.0359788	0.0108727
0.407486	0.01831	0.0112839				0.407486	0.010048	0.0109717				0.407486	0.0421852	0.011057
0.408297	0.0198026	0.0108094				0.408297	0.0461502	0.0111878				0.408297	0.0382991	0.0115328
0.409108	-0.00443359	0.010962				0.409108	0.0239844	0.0109988				0.409108	0.0414987	0.0111333
0.40992	-0.00713611	0.0112259				0.40992	0.00926407	0.0111461				0.40992	0.0453912	0.0113441
0.410731	0.0211848	0.0110983				0.410731	0.0306636	0.0113109				0.410731	0.0338818	0.0113333
0.411543	0.0127665	0.0114586				0.411543	0.029551	0.010973				0.411543	0.021353	0.0111756
0.412354	0.00901042	0.0112529				0.412354	0.0283726	0.0112825				0.412354	0.0336934	0.0112263
0.413165	-0.000792554	0.0111783				0.413165	0.0262502	0.0112052				0.413165	0.0166501	0.0111381
0.413977	0.00730989	0.010918				0.413977	0.0322777	0.0110434				0.413977	0.0288672	0.0110719
0.414788	0.0222617	0.0109921				0.414788	0.0350192	0.0114713				0.414788	0.0384883	0.0113665
0.4156	-0.0180662	0.0112355				0.4156	0.0361928	0.0112793				0.4156	0.0369776	0.0109671
0.416411	-0.00713546	0.0110881				0.416411	0.0531799	0.0115324				0.416411	0.0418902	0.0109535
0.417223	0.0121959	0.010764				0.417223	0.0379904	0.0116349				0.417223	0.0511343	0.0110781
0.418034	0.0216738	0.0115247				0.418034	0.0280191	0.011739				0.418034	0.055409	0.0119749
0.418845	0.00175677	0.0112418				0.418845	0.0247229	0.0110194				0.418845	0.0458534	0.0115272
0.419657	0.0202316	0.0115617				0.419657	0.0502214	0.0116015				0.419657	0.0478746	0.0114476
0.420468	0.0105994	0.0109835				0.420468	0.0071018	0.0112321				0.420468	0.0270752	0.0114568
0.42128	0.0145876	0.011229				0.42128	0.0286097	0.0110969				0.42128	0.0378321	0.0116449
0.422091	0.0200495	0.01122				0.422091	0.0396724	0.0110399				0.422091	0.0330122	0.0111126
0.422902	-0.000135219	0.0113602				0.422902	0.030255	0.0113693				0.422902	0.0229209	0.01149
0.423714	0.0269966	0.0113539				0.423714	0.0360099	0.011075				0.423714	0.0521756	0.0112021
0.424525	0.0234569	0.0109804				0.424525	0.0471905	0.0112677				0.424525	0.0435688	0.0111431
0.425337	0.011712	0.0114739				0.425337	0.0388921	0.0113696				0.425337	0.050775	0.0113968
0.426148	0.00165499	0.0111239				0.426148	0.0371898	0.0109993				0.426148	0.0685661	0.0114193
0.426959	0.0196951	0.0109388				0.426959	0.0326493	0.0112282				0.426959	0.0399573	0.0113569
0.427771	0.0152908	0.0115423				0.427771	0.0444026	0.011139				0.427771	0.0532648	0.0112341
0.428582	0.0120595	0.0110053				0.428582	0.0301258	0.011423				0.428582	0.047623	0.011442
0.429394	0.0210063	0.0115237				0.429394	0.033933	0.0115517				0.429394	0.0488148	0.0115123
0.430205	0.00968815	0.0110961				0.430205	0.0310867	0.0118053				0.430205	0.0496051	0.0112868
0.431016	0.0148123	0.0114527				0.431016	0.0556967	0.0114759				0.431016	0.0505225	0.0112635
0.431828	0.0233539	0.0112456				0.431828	0.0510111	0.0110955				0.431828	0.0635744	0.0115733
0.432639	0.0145853	0.0111241				0.432639	0.0483737	0.0113517				0.432639	0.0528308	0.0111394
0.433451	0.0262633	0.011369				0.433451	0.0409377	0.0114531				0.433451	0.0637889	0.0118892
0.434262	0.0034704	0.0112544				0.434262	0.0451157	0.0112984				0.434262	0.0561104	0.0111735
0.435073	0.0108901	0.0111998				0.435073	0.0494825	0.0113545				0.435073	0.0756267	0.0112232
0.435885	0.0132298	0.0109854				0.435885	0.0563094	0.010797				0.435885	0.0448134	0.0110689
0.436696	0.0170783	0.0112351				0.436696	0.0530576	0.0115561				0.436696	0.0642092	0.0114517
0.437508	0.0354597	0.0112912				0.437508	0.0463472	0.0111523				0.437508	0.0492372	0.0111009
0.438319	0.0210567	0.0111232				0.438319	0.0597752	0.0109061				0.438319	0.0467115	0.0114353
0.43913	0.0139989	0.0111612				0.43913	0.0392475	0.01147				0.43913	0.0449829	0.011492
0.439942	0.027178	0.0109798				0.439942	0.0365721	0.0113521				0.439942	0.0425319	0.0111724
0.440753	0.00476764	0.0115037				0.440753	0.0272984	0.0113969				0.440753	0.0479224	0.0113105
0.441565	-0.00300947	0.0112268				0.441565	0.0236577	0.0114086				0.441565	0.0294611	0.0112426
0.442376	0.00538914	0.0114728				0.442376	0.0443362	0.0113091				0.442376	0.02639	0.0115409
0.443188	0.0240735	0.0113065				0.443188	0.0531231	0.0114026				0.443188	0.0522802	0.0115452
0.443999	0.0257447	0.0114418				0.443999	0.0280967	0.0114501				0.443999	0.0457269	0.0112827
0.44481	0.0105447	0.0112065				0.44481	0.0417517	0.0113957				0.44481	0.0509958	0.0112959
0.445622	0.0158957	0.0110249				0.445622	0.0445052	0.0113559				0.445622	0.047016	0.0113082
0.446433	0.0154434	0.0111119				0.446433	0.0548258	0.0108302				0.446433	0.0558189	0.0112441
0.447245	0.0127929	0.0114825				0.447245	0.0488522	0.0112384				0.447245	0.0392859	0.0113797
0.448056	0.0243436	0.0111002				0.448056	0.0366712	0.0112659				0.448056	0.0536476	0.0113946
0.448867	0.0205302	0.0111599				0.448867	0.0394228	0.0111837				0.448867	0.0447052	0.0116606
0.449679	0.00114481	0.0115092				0.449679	0.0266858	0.0115776				0.449679	0.065082	0.0112878
0.45049	0.0221528	0.0115024				0.45049	0.0492688	0.0117006				0.45049	0.0418366	0.0114174
0.451302	0.0117749	0.0113223				0.451302	0.0566706	0.0116518				0.451302	0.04073	0.0113025
0.452113	0.0100215	0.0111153				0.452113	0.0371359	0.011505				0.452113	0.0583159	0.0111469
0.452924	0.0211966	0.0110821				0.452924	0.0397077	0.0116124				0.452924	0.0473129	0.0114812
0.453736	0.0185338	0.0115515				0.453736	0.0226532	0.0113338				0.453736	0.0382973	0.0119209
0.454547	0.0139835	0.0111952				0.454547	0.0454011	0.0115297				0.454547	0.0484124	0.0110851
0.455359	0.0284888	0.0113046				0.455359	0.0312298	0.0110855				0.455359	0.0675808	0.0116531
0.45617	0.0281802	0.0111278				0.45617	0.055687	0.0112988				0.45617	0.0673392	0.0113207
0.456981	0.00725988	0.0109963				0.456981	0.0465407	0.0113682				0.456981	0.0431191	0.011651
0.457793	0.0214309	0.0113592				0.457793	0.0453243	0.0111678				0.457793	0.0542615	0.0115604
0.458604	0.022044	0.0112546				0.458604	0.0271424	0.0110963				0.458604	0.0352503	0.010948
0.459416	0.0192651	0.0104185				0.459416	0.0454509	0.0108851				0.459416	0.0489251	0.0107332
0.460227	0.0143224	0.0101927				0.460227	0.0613274	0.0107973				0.460227	0.0404248	0.0106234
0.461038	0.0359619	0.0106765				0.461038	0.0606521	0.0107576				0.461038	0.0735508	0.0112799
0.46185	0.0230926	0.0107708				0.46185	0.0450178	0.010902				0.46185	0.0345437	0.0111385
0.462661	0.0407851	0.0110113				0.462661	0.0524213	0.0108178				0.462661	0.0384556	0.0109554
0.463473	0.0245182	0.0109041				0.463473	0.024736	0.010896				0.463473	0.0549328	0.0109857
0.464284	0.0231657	0.010763				0.464284	0.035147	0.0111212				0.464284	0.0469796	0.011087
0.465095	0.00564566	0.011022				0.465095	0.0522781	0.0110865				0.465095	0.0520122	0.0111099
0.465907	0.0197039	0.0112053				0.465907	0.0480078	0.0112267				0.465907	0.0402296	0.0107992
0.466718	0.00430003	0.0112261				0.466718	0.0406314	0.0112831				0.466718	0.0669713	0.0110338
0.46753	-0.00110693	0.0111042				0.46753	0.0619062	0.0111525				0.46753	0.0488795	0.0113323
0.468341	0.0298213	0.0108634				0.468341	0.0574602	0.0114027				0.468341	0.0614593	0.0111436
0.469152	0.0209394	0.0109558				0.469152	0.0437112	0.0109603				0.469152	0.0518338	0.0113932
0.469964	0.0406685	0.0110763				0.469964	0.036518	0.0112931				0.469964	0.0659801	0.0114245
0.470775	0.00553621	0.0110695				0.470775	0.0379019	0.0112324				0.470775	0.0635453	0.0112244
0.471587	0.0115715	0.011055				0.471587	0.0371287	0.0112253				0.471587	0.0453543	0.011169
0.472398	0.0361675	0.0111698				0.472398	0.0527568	0.0113159				0.472398	0.05748	0.0115696
0.47321	0.0314695	0.0111423				0.47321	0.0445628	0.0112863				0.47321	0.054823	0.0113011
0.474021	0.0229909	0.0112449				0.474021	0.0428041	0.011075				0.474021	0.0694855	0.0111052
0.474832	0.0332559	0.0110048				0.474832	0.0426133	0.011163				0.474832	0.0709293	0.011278
0.475644	0.0298817	0.011151				0.475644	0.0473684	0.010974				0.475644	0.0582176	0.0113913
0.476455	0.0158634	0.0111996				0.476455	0.0426781	0.0113991				0.476455	0.0685082	0.0109364
0.477267	0.030871	0.0111478				0.477267	0.0588122	0.0110766				0.477267	0.0556182	0.0109363
0.478078	0.0220259	0.0112461				0.478078	0.0466513	0.0114277				0.478078	0.0519886	0.010971
0.478889	0.0170572	0.0110645				0.478889	0.0351563	0.011544				0.478889	0.0338696	0.0112551
0.479701	0.0327647	0.0111806				0.479701	0.0451912	0.0110453				0.479701	0.0459631	0.0113312
0.480512	0.0130312	0.0112833				0.480512	0.0488983	0.0110746				0.480512	0.0519515	0.0110521
0.481324	0.0258664	0.0108514				0.481324	0.0336992	0.0111688				0.481324	0.0476152	0.0112466
0.482135	0.0285581	0.0112467				0.482135	0.0277366	0.0110854				0.482135	0.0612034	0.01123
0.482946	0.0278279	0.0109789				0.482946	0.0435186	0.0111642				0.482946	0.0439417	0.0113598
0.483758	0.0151345	0.0111109				0.483758	0.024003	0.0111336				0.483758	0.0590385	0.0113503
0.484569	0.00511773	0.0114263				0.484569	0.0189189	0.0113064				0.484569	0.0425672	0.0114121
0.485381	0.0261838	0.011293				0.485381	0.0421914	0.0114431				0.485381	0.0404701	0.0111075
0.486192	0.0277754	0.0111108				0.486192	0.0382476	0.0112767				0.486192	0.0608029	0.0111711
0.487003	0.0405783	0.0114085				0.487003	0.04127	0.0116918				0.487003	0.0553617	0.0115279
0.487815	0.0143134	0.0115451				0.487815	0.0436242	0.0117513				0.487815	0.0684193	0.0112794
0.488626	0.0227599	0.0109856				0.488626	0.0427428	0.0115081				0.488626	0.0646825	0.0116389
0.489438	0.000621202	0.0112431				0.489438	0.0461201	0.0115636				0.489438	0.0515836	0.0112797
0.490249	0.0236854	0.011128				0.490249	0.0563147	0.0114685				0.490249	0.0641685	0.0116933
0.49106	0.0109548	0.0110327				0.49106	0.0463884	0.0114166				0.49106	0.0447865	0.011599
0.491872	0.0368187	0.0114954				0.491872	0.0482173	0.0115809				0.491872	0.0453352	0.0115504
0.492683	0.0118844	0.0112224				0.492683	0.0408192	0.0112481				0.492683	0.0411587	0.011158
0.493495	0.0287903	0.0113504				0.493495	0.0330972	0.0115012				0.493495	0.0504206	0.0114066
0.494306	0.0275461	0.0112265				0.494306	0.0276418	0.0110092				0.494306	0.0569342	0.0109503
0.495117	0.0259461	0.0113157				0.495117	0.036865	0.0118115				0.495117	0.0518837	0.0113926
0.495929	0.0240867	0.0112012				0.495929	0.0487034	0.0112746				0.495929	0.0653746	0.0116366
0.49674	0.0322967	0.011158				0.49674	0.0432111	0.0112074				0.49674	0.0435189	0.0112503
0.497552	0.0290107	0.0115301				0.497552	0.0326412	0.0112321				0.497552	0.0569487	0.011413
0.498363	0.0212128	0.0108427				0.498363	0.0386609	0.0111906				0.498363	0.064804	0.0110852
0.499174	0.0313453	0.0109124				0.499174	0.0432833	0.0111622				0.499174	0.0563567	0.0112228
0.499986	0.0348466	0.0113113				0.499986	0.0398907	0.0114358				0.499986	0.0530364	0.0112641
0.500797	0.0191311	0.0117579				0.500797	0.0190313	0.0112487				0.500797	0.0301197	0.0112709
0.501609	0.013977	0.0111591				0.501609	0.0374046	0.0113017				0.501609	0.0681731	0.0110855
0.50242	0.00373119	0.011526				0.50242	0.0529256	0.0114753				0.50242	0.0296165	0.0114118
0.503232	0.0214753	0.0109749				0.503232	0.0307791	0.0114484				0.503232	0.0371214	0.0112174
0.504043	0.0365824	0.0113115				0.504043	0.0339835	0.0112337				0.504043	0.0410962	0.0115999
0.504854	0.0237437	0.0114376				0.504854	0.0519053	0.0116359				0.504854	0.0399958	0.0114906
0.505666	0.0163622	0.0112193				0.505666	0.0393507	0.0112573				0.505666	0.0408466	0.01102
0.506477	0.016564	0.0113964				0.506477	0.0477121	0.0112944				0.506477	0.0341658	0.011526
0.507289	0.0261812	0.0116654				0.507289	0.0244956	0.0114027				0.507289	0.0330289	0.0114432
0.5081	0.00791978	0.0112622				0.5081	0.035801	0.0114556				0.5081	0.0570558	0.0110312
0.508911	0.0180055	0.0111966				0.508911	0.0370828	0.0113295				0.508911	0.045735	0.0112185
0.509723	-0.00153896	0.0112162				0.509723	0.0324008	0.0113131				0.509723	0.0418658	0.0116297
0.510534	0.0144201	0.01133				0.510534	0.0437543	0.0113564				0.510534	0.0581029	0.0113565
0.511346	0.0307066	0.0113811				0.511346	0.050759	0.0112475				0.511346	0.0487467	0.0116058
0.512157	0.0106338	0.0111112				0.512157	0.0448895	0.0110458				0.512157	0.0399495	0.0118024
0.512968	0.0336625	0.0113479				0.512968	0.0457271	0.0112056				0.512968	0.058907	0.0111253
0.51378	0.0217746	0.010875				0.51378	0.0431665	0.011482				0.51378	0.044989	0.0113092
0.514591	0.0262942	0.011359				0.514591	0.0447547	0.0115758				0.514591	0.0486675	0.011997
0.515403	0.0195303	0.0113753				0.515403	0.0464162	0.0111782				0.515403	0.0463903	0.0111936
0.516214	0.0256247	0.0115088				0.516214	0.0221281	0.0112566				0.516214	0.0584862	0.011557
0.517025	0.0116467	0.011355				0.517025	0.0331991	0.0112608				0.517025	0.0555082	0.0112731
0.517837	0.0173977	0.0112025				0.517837	0.0224565	0.0108548				0.517837	0.0338706	0.0111042
0.518648	0.0232034	0.0114411				0.518648	0.0431327	0.0117007				0.518648	0.0590393	0.0114274
0.51946	0.0171307	0.0115852				0.51946	0.0461071	0.0115334				0.51946	0.0506292	0.0118356
0.520271	0.00722127	0.0116241				0.520271	0.0321728	0.0116146				0.520271	0.0443706	0.0112631
0.521082	0.01955	0.0115238				0.521082	0.0376384	0.0113803				0.521082	0.0446193	0.0112534
0.521894	0.0236228	0.0113388				0.521894	0.0429105	0.0115274				0.521894	0.0371375	0.0112348
0.522705	0.0221475	0.0111467				0.522705	0.0365006	0.0113801				0.522705	0.0597897	0.0114769
0.523517	0.0146526	0.0115539				0.523517	0.0335056	0.0113786				0.523517	0.0345405	0.0113381
0.524328	0.0132532	0.0114523				0.524328	0.0378683	0.0114415				0.524328	0.0458014	0.0113189
0.525139	0.0264244	0.0114073				0.525139	0.0754427	0.0114747				0.525139	0.0455964	0.0112597
0.525951	0.00688469	0.0111136				0.525951	0.0281926	0.0112867				0.525951	0.0454684	0.0111846
0.526762	0.015154	0.0111879				0.526762	0.0380569	0.011149				0.526762	0.0646697	0.0115352
0.527574	0.0320341	0.0111609				0.527574	0.0382463	0.0114591				0.527574	0.0591225	0.0112143
0.528385	-0.0040173	0.0112131				0.528385	0.0457391	0.0111999				0.528385	0.0451361	0.011754
0.529196	0.020906	0.0113099				0.529196	0.0114251	0.0111887				0.529196	0.0546661	0.0112825
0.530008	0.0172825	0.0114003				0.530008	0.0388746	0.0115311				0.530008	0.0607053	0.0114183
0.530819	0.0195755	0.0112747				0.530819	0.0189423	0.0118283				0.530819	0.0334097	0.0117388
0.531631	0.0351435	0.0113434				0.531631	0.0310746	0.0114718				0.531631	0.051243	0.0112722
0.532442	-0.0090805	0.0110112				0.532442	0.0429159	0.0113425				0.532442	0.0575653	0.0116258
0.533254	0.00662841	0.0113854				0.533254	0.0329883	0.011428				0.533254	0.0484522	0.011626
0.534065	0.0164357	0.0112973				0.534065	0.0203563	0.0117057				0.534065	0.0308255	0.0113551
0.534876	0.00546487	0.0115442				0.534876	0.0214086	0.0115229				0.534876	0.0401188	0.0115759
0.535688	0.000254819	0.0115659				0.535688	0.0265661	0.0116571				0.535688	0.0342971	0.011497
0.536499	0.00543208	0.0114574				0.536499	0.0472143	0.0113454				0.536499	0.0635076	0.0113078
0.537311	0.0241599	0.0107132				0.537311	0.0288428	0.0106398				0.537311	0.0416725	0.0108839
0.538122	0.00409644	0.0108956				0.538122	0.0444735	0.0107445				0.538122	0.0578945	0.0104235
0.538933	0.00940332	0.010578				0.538933	0.0322991	0.0109183				0.538933	0.0402719	0.0107801
0.539745	0.0192094	0.0110009				0.539745	0.0408619	0.0110065				0.539745	0.0163463	0.0111048
0.540556	0.00974165	0.010741				0.540556	0.0359287	0.0111271				0.540556	0.0637773	0.0110298
0.541368	0.00180377	0.0109081				0.541368	0.0353277	0.0117773				0.541368	0.0507656	0.0110383
0.542179	0.0162568	0.011177				0.542179	0.0441568	0.0115457				0.542179	0.0397468	0.0110233
0.54299	0.00438965	0.011027				0.54299	0.0349498	0.0109446				0.54299	0.0335216	0.0115224
0.543802	-0.00592822	0.0110926				0.543802	0.0381003	0.0111282				0.543802	0.051448	0.0113097
0.544613	0.0110203	0.0113001				0.544613	0.0282414	0.0110322				0.544613	0.037742	0.0113896
0.545425	-0.00185715	0.0114288				0.545425	0.0393787	0.0111146				0.545425	0.0149442	0.011223
0.546236	0.0164913	0.0110759				0.546236	0.0265287	0.0111485				0.546236	0.0582992	0.0110674
0.547047	0.0227687	0.0111348				0.547047	0.0305779	0.0109698				0.547047	0.0552161	0.0110333
0.547859	0.0252382	0.0117261				0.547859	0.0324046	0.011549				0.547859	0.0295173	0.0112479
0.54867	0.0132677	0.0113287				0.54867	0.0513231	0.0115651				0.54867	0.0565283	0.0116252
0.549482	-0.00863547	0.0113863				0.549482	0.0174161	0.0116439				0.549482	0.0322028	0.0112005
0.550293	-0.00852492	0.0110191				0.550293	0.0187214	0.0111964				0.550293	0.0454769	0.0114465
0.551104	0.00656975	0.0111458				0.551104	0.0251331	0.0112113				0.551104	0.0419923	0.0115372
0.551916	-0.00105093	0.0111539				0.551916	0.0411277	0.0111614				0.551916	0.0366795	0.0113047
0.552727	0.0189051	0.0114014				0.552727	0.0317312	0.0113276				0.552727	0.0372339	0.0112488
0.553539	0.0121848	0.0113592				0.553539	0.0327507	0.0114632				0.553539	0.0371473	0.0112677
0.55435	0.0331601	0.0115058				0.55435	0.0401368	0.0114021				0.55435	0.0515489	0.0114163
0.555161	0.0164906	0.0114024				0.555161	0.0204484	0.0110138				0.555161	0.0345003	0.0114468
0.555973	-0.0135034	0.0116061				0.555973	0.0466915	0.0113274				0.555973	0.0473235	0.0113609
0.556784	-0.00407564	0.0114221				0.556784	0.0580713	0.0114284				0.556784	0.0434756	0.011371
0.557596	0.00706808	0.0114662				0.557596	0.0261413	0.0115168				0.557596	0.0270856	0.0116167
0.558407	-0.00488487	0.0113879				0.558407	0.0402937	0.0112864				0.558407	0.0364101	0.0117311
0.559218	-0.00232809	0.0118157				0.559218	0.0455777	0.0115324				0.559218	0.0400482	0.0120166
0.56003	0.00678116	0.0114367				0.56003	0.0264856	0.0111776				0.56003	0.0329895	0.0118249
0.560841	0.0127745	0.0114038				0.560841	0.0176139	0.0115996				0.560841	0.044305	0.0116572
0.561653	-0.00464613	0.0112207				0.561653	0.0217262	0.0113515				0.561653	0.0177123	0.0114759
0.562464	0.0190536	0.0117113				0.562464	0.0220176	0.011483				0.562464	0.0435843	0.0113317
0.563276	0.0111682	0.0114113				0.563276	0.021732	0.0114471				0.563276	0.00727126	0.0112131
0.564087	0.000509154	0.0119238				0.564087	0.0427224	0.0119221				0.564087	0.0269885	0.0118974
0.564898	0.00478244	0.0113357				0.564898	0.0416366	0.0119324				0.564898	0.0313776	0.0114635
0.56571	0.0215521	0.0115522				0.56571	0.0327699	0.0118643				0.56571	0.0403913	0.0114305
0.566521	-0.00574515	0.0117326				0.566521	0.0096139	0.0117684				0.566521	0.011851	0.0117489
0.567333	0.000772812	0.0117994				0.567333	0.0270716	0.0117487				0.567333	0.021884	0.0114445
0.568144	-0.00955321	0.0117035				0.568144	0.0186569	0.0115985				0.568144	0.0503422	0.0122605
0.568955	0.0113847	0.0121595				0.568955	0.0411124	0.0117327				0.568955	0.0295369	0.0118522
0.569767	0.0138628	0.0116035				0.569767	0.0351579	0.0118728				0.569767	0.0268404	0.0117662
0.570578	0.0176008	0.0121227				0.570578	0.0522187	0.0119736				0.570578	0.042705	0.0118851
0.57139	0.00116094	0.0116091				0.57139	0.0151287	0.0116018				0.57139	0.0525415	0.0118025
0.572201	0.00343588	0.0119067				0.572201	0.0318934	0.0119033				0.572201	0.0505314	0.0114487
0.573012	0.0146781	0.0117296				0.573012	0.0270107	0.0117967				0.573012	0.0420861	0.0121886
0.573824	0.0006884	0.0118949				0.573824	0.0288334	0.0116429				0.573824	0.0364434	0.0117658
0.574635	-0.0049821	0.0122719				0.574635	0.0328445	0.0114572				0.574635	0.0215786	0.0116949
0.575447	-0.0139232	0.0117604				0.575447	0.0335637	0.0119548				0.575447	0.0216747	0.0116122
0.576258	0.0147905	0.0118698				0.576258	0.0158741	0.0117973				0.576258	0.0408764	0.0121729
0.577069	0.00686271	0.0117978				0.577069	0.0192317	0.0119467				0.577069	0.0248873	0.0119722
0.577881	0.00160884	0.0117454				0.577881	0.0488109	0.0118233				0.577881	0.0174081	0.0116619
0.578692	0.0149154	0.0119796				0.578692	0.0111175	0.0115998				0.578692	0.0255184	0.0117276
0.579504	0.00899153	0.0119297				0.579504	0.0328668	0.0120788				0.579504	0.0434666	0.0116951
0.580315	0.0145047	0.011603				0.580315	0.0281877	0.0118824				0.580315	0.0275589	0.011939
0.581126	-0.012037	0.0115994				0.581126	0.011947	0.011568				0.581126	0.0195581	0.0115889
0.581938	-0.0259424	0.0118504				0.581938	0.0325563	0.0122082				0.581938	0.0170604	0.0121669
0.582749	0.0114153	0.012134				0.582749	0.0187857	0.0120313				0.582749	0.0563697	0.011795
0.583561	0.00236226	0.0119711				0.583561	0.0348975	0.0120357				0.583561	0.0388068	0.0115464
0.584372	0.00681021	0.0117863				0.584372	0.0245933	0.0117488				0.584372	0.0408963	0.0118837
0.585183	0.0175346	0.0115447				0.585183	0.0569665	0.0117363				0.585183	0.0451008	0.0118448
0.585995	0.02286	0.0117363				0.585995	0.0175233	0.0120344				0.585995	0.0369764	0.0124233
0.586806	0.00948531	0.0118382				0.586806	0.0533596	0.0118187				0.586806	0.0564146	0.0117292
0.587618	0.0310006	0.0116756				0.587618	0.0504595	0.0118972				0.587618	0.0380139	0.011865
0.588429	-0.000715628	0.0119224				0.588429	0.0456325	0.0115185				0.588429	0.035303	0.0117228
0.58924	-0.0105019	0.0118187				0.58924	0.00957726	0.011917				0.58924	0.0379104	0.012273
0.590052	0.00755975	0.0117022				0.590052	0.0408052	0.0116842				0.590052	0.0329208	0.0116875
0.590863	0.00393652	0.011664				0.590863	0.0214419	0.0115743				0.590863	0.0267978	0.0119408
0.591675	-0.0102086	0.0120027				0.591675	0.0197725	0.0119752				0.591675	0.0240931	0.011913
0.592486	0.0027794	0.0115279				0.592486	0.0174108	0.012214				0.592486	0.0439682	0.0118168
0.593298	-0.015584	0.0115419				0.593298	0.0285885	0.0119286				0.593298	0.0455546	0.0118003
0.594109	0.011327	0.0118701				0.594109	0.0415816	0.0116144				0.594109	0.013705	0.0118465
0.59492	-0.0156658	0.0121155				0.59492	0.020568	0.0118438				0.59492	0.0279298	0.0118837
0.595732	0.0222817	0.0116687				0.595732	0.0509662	0.0116859				0.595732	0.0413029	0.0116918
0.596543	0.0134815	0.0117713				0.596543	0.0250352	0.0119732				0.596543	0.0395654	0.0122308
0.597355	0.0134423	0.012228				0.597355	0.0574353	0.0122839				0.597355	0.0539398	0.0118588
0.598166	0.00981101	0.0116284				0.598166	0.0532544	0.0123712				0.598166	0.0504941	0.011896
0.598977	0.0130005	0.0116781				0.598977	0.0414387	0.0121725				0.598977	0.0341248	0.0119052
0.599789	-0.00603267	0.011975				0.599789	0.0337661	0.0117695				0.599789	0.0222457	0.0120449
0.6006	0.000397795	0.0119239				0.6006	0.0337419	0.0123035				0.6006	0.0395391	0.0122475
0.601412	0.000948263	0.0119585				0.601412	0.0280557	0.0119946				0.601412	0.0313311	0.0121344
0.602223	0.00607931	0.0124138				0.602223	0.00879986	0.0119412				0.602223	0.0150126	0.0118227
0.603034	0.0109482	0.0118787				0.603034	0.0310697	0.0119865				0.603034	0.0313504	0.0120749
0.603846	0.0318858	0.0121013				0.603846	0.0383828	0.0122568				0.603846	0.0329923	0.0117983
0.604657	-0.00564212	0.0119284				0.604657	0.0125048	0.0118763				0.604657	0.030761	0.0119811
0.605469	0.029316	0.0118515				0.605469	0.0409189	0.0119058				0.605469	0.0556039	0.0123045
0.60628	0.00347659	0.0123281				0.60628	0.0228133	0.0118458				0.60628	0.0417194	0.012359
0.607091	0.0104219	0.0121731				0.607091	0.0259702	0.0120696				0.607091	0.0353565	0.0117692
0.607903	-0.0112244	0.0117406				0.607903	0.0237145	0.0119545				0.607903	0.0453205	0.012287
0.608714	0.013152	0.012102				0.608714	0.0371264	0.0120263				0.608714	0.0472077	0.0124188
0.609526	0.0179176	0.0119142				0.609526	0.0398399	0.0117684				0.609526	0.0145538	0.0117499
0.610337	0.00454449	0.0122795				0.610337	0.0374855	0.0121893				0.610337	0.0529749	0.0122389
0.611148	0.00263174	0.0118334				0.611148	0.018852	0.0124376				0.611148	0.0435811	0.0124268
0.61196	-0.0185771	0.0121114				0.61196	0.0184561	0.0118976				0.61196	0.0253726	0.0122388
0.612771	0.0168779	0.0124742				0.612771	0.0186698	0.0119815				0.612771	0.0377244	0.012425
0.613583	-0.0104225	0.0122122				0.613583	0.0229469	0.0121113				0.613583	0.0225863	0.0124938
0.614394	0.00905721	0.0120015				0.614394	0.0301679	0.0118028				0.614394	0.0215038	0.0121093
==============================================						==============================================						==============================================
Sample	description:	prot1				Sample	description:	prot1				Sample	description:	prot1
Sample	code:	2023-03-11				Sample	code:	2023-03-11				Sample	code:	2023-03-11
Sample	concentration:	1.48				Sample	concentration:	1.4				Sample	concentration:	1.56
Beam	center	X	[px]:	754.161		Beam	center	X	[px]:	754.161		Beam	center	X	[px]:	754.161
Beam	center	Y	[px]:	198.626		Beam	center	Y	[px]:	198.626		Beam	center	Y	[px]:	198.626
Exposure	time	[s]:	3600			Exposure	time	[s]:	3600			Exposure	time	[s]:	3600
Sample	temperature	[deg	C]:	19.99		Sample	temperature	[deg	C]:	19.99		Sample	temperature	[deg	C]:	19.99
