# Supplementary material for: Enhanced rare-earth separation with a metal-sensitive lanmodulin dimer
Source: Nature. 2023 May 31;618(7963):87–93. doi: 10.1038/s41586-023-05945-5 (PMC10232371; doi:10.1038/s41586-023-05945-5)
Supplement: Supplementary file 5 — Source Data for Supplementary Fig. 19 [file 41586_2023_5945_MOESM5_ESM.xlsx]

## Sheet: FigS19
mol fraction D20	0	0.25	0.5	0.75
τ, Trial 1	1.21626	1.38282	1.64674	1.77935
τ, Trial 2	1.25928	1.39337	1.56616	1.7675
Avg (msec)	1.23777	1.3881	1.60645	1.77343
Error (SD)	0.0304197	0.00745998	0.0569787	0.00837922
1/Avg	0.80815	0.72042	0.62288	0.56389
Error	0.01986	0.00387	0.02209	0.00266
