# Supplementary material for: Enhanced rare-earth separation with a metal-sensitive lanmodulin dimer
Source: Nature. 2023 May 31;618(7963):87–93. doi: 10.1038/s41586-023-05945-5 (PMC10232371; doi:10.1038/s41586-023-05945-5)
Supplement: Supplementary file 6 — Source Data for Supplementary Fig. 21 [file 41586_2023_5945_MOESM6_ESM.xlsx]

## Sheet: FigS21
15 uM R100K
% High	Free Nd	CD-222nm-1	CD-222nm-2		Avg	Stdev		Theta-1	Theta-2		Avg	Stdev
2	1.35e-12	-8.65916	-8.6485		-8.65383	0.00753776		-577.277	-576.567		-576.922	0.502517
5	3.4846e-12	-8.84009	-8.82463		-8.83236	0.0109319		-589.339	-588.309		-588.824	0.728791
10	7.35638e-12	-8.9404	-9.04018		-8.99029	0.0705551		-596.027	-602.679		-599.353	4.70367
30	2.83746e-11	-9.43346	-9.36203		-9.39775	0.0505086		-628.897	-624.135		-626.516	3.36724
50	6.62074e-11	-10.9086	-10.9433		-10.926	0.0245366		-727.24	-729.553		-728.397	1.63577
60	9.93e-11	-14.2631	-14.8404		-14.5518	0.408213		-950.873	-989.36		-970.117	27.2142
70	1.54484e-10	-17.1177	-16.88		-16.9988	0.168079		-1141.18	-1125.33		-1133.26	11.2053
80	2.6483e-10	-17.5744	-18.8871		-18.2308	0.928219		-1171.63	-1259.14		-1215.38	61.8813
90	5.95867e-10	-19.1181	-19.5344		-19.3263	0.294369		-1274.54	-1302.29		-1288.42	19.6246
97	2.14071e-09	-19.2154	-19.6161		-19.4157	0.283338		-1281.03	-1307.74		-1294.38	18.8892
99	6.55454e-09	-19.6351	-19.2758		-19.4554	0.254063		-1309.01	-1285.05		-1297.03	16.9376
% High	Free Dy	CD-222nm-1	CD-222nm-2		Avg	Stdev		Theta-1	Theta-2		Avg	Stdev
2	6.19224e-12	-7.64563	-8.32305		-7.98434	0.479008		-509.709	-554.87		-532.289	31.9339
10	3.37133e-11	-8.13465	-8.05566		-8.09516	0.0558544		-542.31	-537.044		-539.677	3.72362
40	2.0228e-10	-8.19894	-8.46675		-8.33284	0.18937		-546.596	-564.45		-555.523	12.6247
60	4.55129e-10	-8.79785	-8.96713		-8.88249	0.119699		-586.523	-597.809		-592.166	7.97994
70	7.08e-10	-9.43439	-9.06839		-9.25139	0.258801		-628.959	-604.559		-616.759	17.2534
80	1.21368e-09	-10.2696	-9.63036		-9.94998	0.452011		-684.64	-642.024		-663.332	30.1341
90	2.73078e-09	-12.3188	-11.8244		-12.0716	0.349594		-821.253	-788.293		-804.773	23.3062
92	3.48933e-09	-13.662	-12.4363		-13.0492	0.866701		-910.8	-829.087		-869.943	57.7801
95	5.76497e-09	-14.1437	-13.1277		-13.6357	0.71842		-942.913	-875.18		-909.047	47.8947
98	1.48676e-08	-15.29	-14.7179		-15.0039	0.404536		-1019.33	-981.193		-1000.26	26.9691
99	3.00385e-08	-15.965	-15.2758		-15.6204	0.487338		-1064.33	-1018.39		-1041.36	32.4892
99.5	6.03805e-08	-16.2949	-15.3308		-15.8128	0.681722		-1086.33	-1022.05		-1054.19	45.4481
99.9	3.03116e-07	-16.2585	-15.5886		-15.9236	0.473691		-1083.9	-1039.24		-1061.57	31.5794
%High	Free La	CD-222nm-1	CD-222nm-2	CD-222nm-3	Average	Stdev		Theta-1	Theta-2	Theta-3	Avg	Stdev
0.1	8.53771e-13	-8.4255	-9.06356	-9.37314	-8.95407	0.483215		-561.7	-604.237	-624.876	-596.938	32.2144
0.2	1.70925e-12	-9.57089	-9.25447	-9.32183	-9.3824	0.166678		-638.059	-616.965	-621.455	-625.493	11.1119
0.5	4.28602e-12	-9.14023	-9.347	-9.55258	-9.3466	0.206175		-609.349	-623.133	-636.839	-623.107	13.745
1	8.61532e-12	-9.69583	-9.41773	-9.70133	-9.60496	0.162172		-646.389	-627.849	-646.755	-640.331	10.8115
2	1.74065e-11	-10.1225	-10.0073	-9.84455	-9.99145	0.139651		-674.833	-667.153	-656.303	-666.097	9.31008
5	4.48904e-11	-11.165	-11.1125	-10.9039	-11.0605	0.138108		-744.333	-740.833	-726.927	-737.364	9.20722
7	6.41981e-11	-13.1826	-12.3277	-11.9594	-12.4899	0.627524		-878.84	-821.847	-797.293	-832.66	41.8349
10	9.47686e-11	-14.9642	-14.4257	-14.1868	-14.5256	0.398206		-997.613	-961.713	-945.787	-968.371	26.547
20	2.13229e-10	-19.8029	-18.386	-18.683	-18.9573	0.747216		-1320.19	-1225.73	-1245.53	-1263.82	49.8144
40	5.68611e-10	-21.2302	-21.3446	-21.2354	-21.2701	0.0646001		-1415.35	-1422.97	-1415.69	-1418	4.30667
60	1.27938e-09	-21.5888	-21.6591	-21.9662	-21.738	0.2007		-1439.25	-1443.94	-1464.41	-1449.2	13.38
90	7.67625e-09	-21.6538	-22.1249	-22.0269	-21.9352	0.248577		-1443.59	-1474.99	-1468.46	-1462.35	16.5718
