# Supplementary material for: Enhanced rare-earth separation with a metal-sensitive lanmodulin dimer
Source: Nature. 2023 May 31;618(7963):87–93. doi: 10.1038/s41586-023-05945-5 (PMC10232371; doi:10.1038/s41586-023-05945-5)
Supplement: Supplementary file 7 — Source Data for Supplementary Fig. 30 [file 41586_2023_5945_MOESM7_ESM.xlsx]

## Sheet: FigS30
	Equivalents La
Wavelength	0	0.5	1	1.5	2	2.5	3	3.5
300	19267	30945.5	42883.1	53120.7	62113.4	71193.3	70594.9	68019.5
301	23726.2	35324.3	46767.7	60716.4	70909.3	82352.7	78704.6	79527.5
302	27053	42590.6	58824	69550.4	82352.7	94576.1	93251.6	92640.3
303	33089.1	51645.4	65597.5	79923.7	98286.6	112082	111827	108638
304	37610.9	60240.7	76805.4	96685.9	117965	130132	129065	130460
305	44204.5	67989.1	89147.7	110651	134156	153377	150069	155078
306	48564.7	75719	102643	129526	153088	172899	176315	175818
307	54111.2	87193.7	116195	142718	171947	197100	196102	199013
308	59734.7	98337.6	128346	156997	193888	225984	223674	222001
309	69388.2	107422	143078	179526	219536	250145	246616	250901
310	76734.3	121283	162405	195208	244086	274388	274261	270389
311	86400.1	131066	176087	215277	258936	297357	297770	297929
312	95595.2	142677	188518	229896	285262	323124	316095	322304
313	101765	153459	204956	255758	298057	340214	342117	341989
314	112686	164006	217552	268142	323625	361374	361298	364832
315	117935	178469	229059	282829	335447	389071	385888	383310
316	130881	188435	238642	292757	354046	402244	402179	407365
317	140455	197620	254791	310724	371991	427300	428540	426572
318	148307	209155	267457	323391	390323	450861	443014	450227
319	159587	220800	279045	343283	416352	468869	469001	465188
320	168161	233299	295014	356137	433556	487952	483378	481950
321	173996	239775	307185	374918	445882	509368	506122	505581
322	184637	250596	322186	386459	463239	534732	528300	529098
323	193275	266498	328925	405502	481049	548612	550716	542374
324	205498	270916	345402	412903	498644	561056	564738	566178
325	209697	288362	353199	428605	514805	579346	575263	580566
326	222984	294664	365713	438947	522971	600036	590909	592682
327	227595	305783	375123	447214	540107	601913	598890	608492
328	242480	310958	381251	452368	546332	606321	614663	612332
329	246878	318799	385240	468760	549569	621936	626428	618146
330	256368	326845	389945	469779	555092	628743	624159	620435
331	261357	330867	399302	476075	553934	627377	622082	629545
332	266329	332842	402320	475394	561413	631591	635209	631320
333	269967	339861	401054	476316	566736	632032	633875	638875
334	279468	338514	409391	478468	565073	629647	629568	629466
335	283273	343390	406336	480598	561725	633773	632394	630732
336	284394	344749	407040	483598	555794	629771	627162	619262
337	287706	347489	405903	474703	562060	619973	628721	627388
338	291454	346376	406185	474308	547800	621022	618372	616658
339	288775	348035	406780	470294	552976	612343	613931	608740
340	291507	340417	401152	465966	542551	608549	606715	608436
341	298895	344332	394114	462221	540062	594836	598497	592009
342	290713	337670	396253	455417	528089	589541	588229	580577
343	291369	338279	385090	449932	512207	574782	574245	570970
344	293700	335917	383688	444562	508683	570646	566558	568590
345	290776	328925	380249	427409	503595	548045	554402	556630
346	287971	336548	371884	428192	495790	549369	543385	543407
347	290480	331656	369464	422193	484103	533090	536830	525873
348	288436	323113	365562	414161	471851	520148	525950	519672
349	287145	315053	357650	403749	467401	510318	515645	511180
350	282787	309523	350970	396804	448731	499746	502304	498379
351	277450	302258	340310	386805	444093	483664	484345	488953
352	276869	300040	335009	379387	432282	471972	478303	470798
353	269112	295194	327058	372336	420661	465528	463600	459485
354	268501	290755	316042	359517	408893	449758	443537	446919
355	265064	285050	309268	348582	393077	437760	431140	437694
356	256158	281740	300019	340973	390280	424876	427964	420010
357	250680	269692	299436	328103	373562	408903	405730	406564
358	250355	271654	289294	316564	361116	391349	407289	396945
359	244978	258220	286605	308471	349599	387042	383785	387927
360	240551	253918	277513	308109	344920	370238	373293	370238
361	234074	244831	268343	299817	335405	363553	361910	358819
362	229541	244075	265149	287875	323987	354636	349074	345830
363	224907	235310	253245	278739	303978	334507	333973	334016
364	216571	228337	247550	271560	296954	321547	325064	320343
365	213816	221772	242439	262136	286373	314499	310331	305337
366	210927	218711	228139	251437	280176	301558	298343	299287
367	202541	211980	220601	245765	272003	293202	288024	286679
368	202614	203936	216623	235551	255064	276605	277566	272119
369	196164	203571	208644	226287	246679	272034	265676	271528
370	186432	188788	200262	218450	236850	253886	256768	248128
371	186754	186349	194605	206612	227678	246679	244988	245408
372	181236	178521	187657	201708	223026	240928	238642	238841
373	171884	173789	179992	193223	208821	225587	224050	226674
374	168874	169371	174513	186837	203124	215569	216613	213691
375	165381	161497	164916	176273	194439	212053	205654	204842
376	160413	157389	166094	169960	183248	194231	199710	195748
377	151037	151388	159566	159380	177558	188144	191519	186723
378	146361	147411	149873	158813	172919	178676	179547	176853
379	147391	140558	145394	152944	165443	172309	172940	173561
380	140075	136765	139746	142739	155047	167158	166290	166393
381	135060	132595	132000	141895	149337	159711	163108	158070
382	130809	127054	129926	133345	145373	153449	149348	151078
383	126193	122431	123333	127587	139078	147195	143202	144951
384	121468	117761	118487	122533	128152	139890	135419	140240
385	115816	112778	112839	117515	127762	131856	130101	130121
386	114803	106421	107973	110692	119839	125075	127105	124983
387	109567	104930	104113	108096	116205	117853	121550	121089
388	104685	99316.7	98123.5	104521	109935	115908	113790	114435
389	104521	96074.2	94148.1	97144.6	104184	108321	108494	109547
390	97960.3	91408	91041.4	92182	98582.4	107105	104348	98684.3
391	96390.2	87651.6	86837.6	90461	94311.1	98623.2	99428.9	97787
392	92477.4	84589.5	83562.5	87437.9	91988.5	95921.4	96084.4	96145.6
393	85891.4	82332.3	79669.7	82932.1	88394.5	88211.3	88740.6	86776.5
394	81305.7	75536.3	75424.6	77292.8	80106.6	85576.1	84457.3	83735.3
395	80015.2	75221.6	73597.7	73952.9	75972.8	79273.5	80838.2	82271.3
396	77770.1	73526.7	69053.6	72877.3	73800.7	76978	77760	74632.9
397	74470.5	68506.1	68049.9	66691.8	70838.3	73344	72248.2	70960
398	70077.7	62589.3	65242.9	64159	68374.3	71507.7	70118.2	69945.8
399	68485.8	63419.7	60018.1	62751.3	65850.8	66499.3	65161.9	63794.4
400	66509.4	60655.7	57256	56477.2	61242.8	63176.6	64847.8	63429.8
401	62700.7	58864.5	57134.6	56001.9	58510.4	60848	60018.1	58763.3
402	62356.4	55011	51271.5	53140.9	53140.9	55900.8	55021.1	57185.2
403	55243.5	51342.3	50301.8	50231.1	52130.3	50907.8	53322.8	53878.7
404	55971.5	52211.2	48170.9	48574.8	49039.3	49352.4	51433.2	51776.7
405	52372.9	48675.8	46404.3	47100.8	47524.8	47857.9	50018.9	49241.3
406	48423.3	46485.1	45062.2	42227.6	44476.9	46162.1	45940.1	45687.8
407	49332.2	44204.5	42348.6	40069.9	43659.8	45405.2	43074.7	43125.2
408	45274.1	42489.8	38658.9	39082.2	41118.4	42509.9	40543.7	42762.1
409	42076.3	39767.5	38396.9	37429.6	38124.8	40926.8	38356.6	40190.9
410	44870.4	39525.6	36946	36331.5	37963.6	37812.4	37983.7	36049.5
411	40513.5	36865.4	32897.9	33290.5	36603.5	36845.3	36180.4	35596.3
412	39132.5	34287.2	31619.7	32193.3	32394.6	32465.1	33965	32384.5
413	35989.1	34559	30865	29909.2	30975.7	32555.6	31599.5	32787.2
414	34750.3	32726.8	30633.6	29848.8	28953.6	28621.7	30543	28490.9
415	35334.4	30200.9	27927.8	28350.1	26369.4	28239.5	27807.1	27575.8
416	32827.4	27857.4	27646.2	27445.1	26329.1	25786.3	26299	26731.3
417	31187	27264.1	26982.6	24660.7	26640.8	27374.7	25685.8	25937.1
418	30975.7	26097.9	24218.5	23294.1	25102.9	23173.6	23595.5	22701.4
419	27927.8	23726.2	22651.2	21455.9	23063.1	23143.4	22259.4	21857.7
420	26882.1	23444.8	21455.9	20582.3	22390	21727.1	21847.6	21707
421	25293.8	21827.5	20692.7	19799.1	20431.7	19989.9	20471.8	20632.5
422	22580.9	20913.6	18594.5	19949.7	20411.6	20210.8	19026.1	19688.7
423	23414.7	21476	19226.9	17781.6	19016.1	19829.2	18684.8	18955.9
424	21787.4	18152.9	18152.9	17410.3	17821.7	18484.1	17861.8	17420.3
425	19317.2	18584.5	17309.9	15443.8	16878.4	16627.6	16527.3	15343.5
426	19226.9	18383.7	16075.8	14631.4	16366.7	15363.6	15594.3	14801.9
427	18975.9	15544.1	14581.2	14741.7	15965.4	14561.2	14551.1	14029.7
428	18624.6	15684.6	14370.6	13498.2	13989.5	12676	13758.9	14360.6
429	17269.8	14119.9	13869.2	12936.7	13428	13558.4	13879.2	13628.5
430	15774.8	12986.8	12956.8	11974.3	13287.6	11503.2	13177.3	12014.4
431	14601.3	12936.7	12986.8	11713.7	12214.9	10511	12024.4	11944.2
432	13819.1	11954.3	12395.3	11372.9	11372.9	11232.6	11573.4	12044.5
433	13809	12004.4	11513.2	9909.81	10921.9	10340.7	9969.93	10861.8
434	12886.6	11453.1	10501	10280.6	10801.7	9989.97	9599.21	9208.47
435	11984.3	11473.1	10651.3	9999.99	10130.3	8397.05	9278.6	9408.84
436	10320.6	11042.2	9088.25	9098.27	9198.45	9188.43	8968.03	8807.75
437	11172.5	10130.3	8557.32	8377.01	9328.69	8036.45	7665.87	8777.7
438	10380.8	8988.07	7886.21	8006.41	7826.12	8046.47	7926.28	8026.44
439	9829.65	8467.16	8667.51	7685.9	9028.14	8427.1	7675.89	6734.53
440	9569.15	8006.41	8006.41	6664.44	7145.1	7275.29	6714.51	6694.48
441	9218.49	7605.78	7185.16	7455.55	8016.42	7305.33	6464.18	6263.92
442	8747.65	7185.16	6664.44	6594.35	6874.72	5913.49	6564.31	6253.91
443	8697.56	7175.14	7185.16	5843.41	6103.72	6574.32	6183.82	5763.32
444	7926.28	6894.75	6364.05	5773.33	6163.8	5843.41	5533.06	5472.99
445	7455.55	6794.61	6354.03	6243.9	5853.42	5432.95	5713.26	5392.91
446	7836.14	5613.15	6173.81	5823.39	5032.53	4962.46	5052.55	4912.41
447	6664.44	5583.11	4562.08	5392.91	5723.27	4181.75	4992.49	4872.37
448	7295.32	5422.94	4732.24	4482.01	5573.1	4872.37	4952.45	4431.96
449	5963.55	5713.26	5202.71	4752.26	4522.04	4071.66	4682.19	4431.96
450	6003.6	5052.55	4321.87	4692.2	4892.39	4101.68	4421.95	3971.58
451	5272.78	4672.18	4131.71	4532.05	4522.04	3571.28	3721.38	4221.78
452	5422.94	4832.33	4492.02	3441.18	3911.53	3411.16	3931.55	3351.12
453	5022.52	3991.59	3521.24	3681.35	3251.06	3461.2	3541.25	3731.39
454	4502.03	3781.43	3641.33	3461.2	3451.19	3291.08	3381.14	3251.06
455	4211.77	3891.51	3130.98	3481.21	3221.04	3221.04	3040.92	3211.03
456	4101.68	3761.41	3851.48	3301.09	3321.1	3441.18	2550.65	3080.95
457	3881.51	3911.53	3291.08	3201.02	3311.1	3090.95	2690.72	2760.76
458	3901.52	3471.2	3161	2410.58	3271.07	2970.88	2880.83	2170.47
459	3401.16	3371.14	2870.82	2600.68	2730.75	2880.83	2800.78	2620.69
460	3621.31	2980.89	2690.72	2960.88	2360.56	2590.67	6173.81	2240.5
461	3591.29	3171.01	2280.52	2580.67	2600.68	2570.66	19698.7	2200.48
462	3231.04	2830.8	2710.73	2790.78	2560.66	2590.67	25716	2390.57
463	3010.91	2680.72	2310.53	2050.42	2200.48	1880.35	24459.7	1890.36
464	2760.76	2040.42	1990.4	1930.37	2060.42	1900.36	26108	1860.35
465	2820.8	2810.79	2560.66	1920.37	2230.5	1850.34	24097.9	1860.35
466	3040.92	2240.5	2200.48	2010.4	2510.63	2120.45	25836.6	2050.42
467	2360.56	2200.48	2050.42	2110.45	2180.48	1850.34	24520	1820.33
468	2520.64	2300.53	1960.38	1910.36	1760.31	1550.24	24560.2	1680.28
469	2290.52	1860.35	2160.47	1510.23	1640.27	1440.21	22621.1	1710.29
470	2370.56	1640.27	1530.23	1950.38	1660.28	1670.28	22450.3	1350.18
471	2140.46	1810.33	1780.32	1870.35	1610.26	1310.17	20763	1500.22
472	1840.34	1470.22	1310.17	1290.17	1790.32	1380.19	20421.6	1240.15
473	1870.35	1330.18	1420.2	1780.32	1760.31	1410.2	20311.2	1370.19
474	1870.35	1460.21	1680.28	1460.21	1840.34	990.098	22048.5	1140.13
475	2010.4	1510.23	1250.16	1210.15	1620.26	1430.2	19999.9	1320.17
476	1890.36	1280.16	1370.19	1010.1	1630.27	1270.16	18323.5	1270.16
477	1430.2	1490.22	1450.21	1380.19	1280.16	1340.18	16376.8	980.096
478	1330.18	1290.17	960.092	1160.13	1230.15	1280.16	7665.87	1050.11
479	1670.28	1380.19	1300.17	1170.14	1390.19	1120.13	3521.24	910.083
480	1370.19	1180.14	1350.18	940.088	1290.17	1050.11	16748	1070.11
481	1580.25	1110.12	1160.13	1150.13	1250.16	880.077	1230.15	1100.12
482	1500.22	1450.21	1040.11	1120.13	1040.11	900.081	1170.14	1060.11
483	1510.23	1170.14	1040.11	1160.13	1080.12	950.09	3531.25	890.079
484	1190.14	1100.12	870.076	1010.1	1130.13	990.098	5923.51	1070.11
485	930.087	1110.12	730.053	810.066	960.092	960.092	8968.03	960.092
486	1170.14	1100.12	1170.14	940.088	1090.12	820.067	12525.7	960.092
487	1260.16	740.055	940.088	760.058	970.094	1180.14	17550.7	700.049
488	1300.17	980.096	870.076	830.069	860.074	880.077	17430.3	860.074
489	1270.16	800.064	970.094	700.049	880.077	810.066	16035.7	700.049
490	720.052	930.087	690.048	1140.13	840.071	880.077	13578.4	720.052
491	900.081	860.074	770.059	800.064	820.067	700.049	12064.5	700.049
492	790.062	900.081	670.045	800.064	1040.11	760.058	10160.3	790.062
493	890.079	600.036	850.072	400.016	780.061	720.052	10280.6	670.045
494	900.081	940.088	650.042	810.066	750.056	800.064	8677.52	720.052
495	940.088	610.037	650.042	720.052	920.085	630.04	7105.04	750.056
496	740.055	650.042	620.038	700.049	1010.1	690.048	6854.7	470.022
497	660.044	750.056	620.038	720.052	750.056	730.053	6354.03	680.046
498	820.067	860.074	650.042	520.027	630.04	710.05	4061.65	500.025
499	640.041	810.066	560.031	430.019	600.036	400.016	2560.66	760.058
500	800.064	720.052	560.031	700.049	740.055	620.038	1850.34	510.026
