# Supplementary material for: Enhanced rare-earth separation with a metal-sensitive lanmodulin dimer
Source: Nature. 2023 May 31;618(7963):87–93. doi: 10.1038/s41586-023-05945-5 (PMC10232371; doi:10.1038/s41586-023-05945-5)
Supplement: Supplementary file 8 — Source Data for Supplementary Table 12 [file 41586_2023_5945_MOESM8_ESM.xlsx]

## Sheet: TableS12
	From:	Maggie Wang
		312 Hosler Building
		University Park, PA 16802
		dxw43@psu.edu, Phone: (814) 865-3385
	Basis:
	Instrument:	Thermo Fisher Scientific Icap RQ (ICP-MS)
	Method:	I0uctively Coupled Plasma Mass Spectrometry (ICP-MS) with Collision Cell Technology (CCT)
	Unit	ng/mL	ppb=ng/mL
	Analytes		La	Ce	Pr	Nd	Sm	Eu	Gd	Tb	Dy
	Instrum. Det. Limit		ng/mL	ng/mL	ng/mL	ng/mL	ng/mL	ng/mL	ng/mL	ng/mL	ng/mL
			0.00203992	0.00195235	0.00157625	0.00202386	0.0019935	0.00206126	0.00257741	0.00181095	0.00110415
	Element/Species		La	Ce	Pr	Nd	Sm	Eu	Gd	Tb	Dy
	units		ng/mL	ng/mL	ng/mL	ng/mL	ng/mL	ng/mL	ng/mL	ng/mL	ng/mL
	Your ID
	JM 23th-57		98.6713	77.1338	69.8009	79.8303	79.1789	91.9037	124.063	131.324	168.069
	JM 23th-58		107.019	135.842	149.684	177.254	193.168	174.713	142.234	113.563	105.326
	JM 23th-59		99.6208	78.9591	70.9519	81.7287	80.7856	93.3032	125.903	133.091	169.172
	JM 23th-60		105.116	133.703	147.142	174.456	189.059	173.498	140.114	112.09	102.876
	JM 23th-61		99.8625	79.0882	71.3793	98.4127	80.162	93.2229	125.063	132.472	168.542
	JM 23th-62		106.544	136.541	150.792	267.764	194.062	176.56	143.351	114.867	105.355
		Convert from ng/mL to uM
			La	Ce	Pr	Nd	Sm	Eu	Gd	Tb	Dy
			uM	uM	uM	uM	uM	uM	uM	uM	uM
		Dilution	138.9	140	141	144	150	151	157	159	161
	Mex Adsorption 1	201	142.786	110.742	99.5034	111.43	106.1	122.335	158.833	166.014	209.826
	Mex Desorption 1	201	154.865	195.031	213.38	247.416	258.846	232.565	182.096	143.561	131.494
	Mex Adsorption 2	201	144.16	113.363	101.144	114.08	108.253	124.198	161.188	168.247	211.202
	Mex Desorption 2	201	152.111	191.959	209.755	243.512	253.339	230.947	179.382	141.699	128.435
	Mex Adsorption 3	201	144.509	113.548	101.754	137.368	107.417	124.091	160.113	167.464	210.416
	Mex Desorption 3	201	154.178	196.034	214.958	373.754	260.043	235.024	183.526	145.209	131.531
	Adjust concentration based on 0.9 mL column size, a factor of 0.93 was used (1 mL wet agarose beads contain 0.93 mL water)
			La	Ce	Pr	Nd	Sm	Eu	Gd	Tb	Dy
	Mex Adsorption 1		142.786	110.742	99.5034	111.43	106.1	122.335	158.833	166.014	209.826
	Mex Desorption 1		124.987	171.858	192.559	224.1	236.644	206.967	148.86	108.823	87.5882
	Mex Adsorption 2		144.16	113.363	101.144	114.08	108.253	124.198	161.188	168.247	211.202
	Mex Desorption 2		121.946	168.238	188.591	219.641	230.687	204.959	145.653	106.493	84.2414
	Mex Adsorption 3		144.509	113.548	101.754	137.368	107.417	124.091	160.113	167.464	210.416
	Mex Desorption 3		123.939	172.274	193.666	345.009	237.566	209.057	150.022	110.167	87.501
			Calculate D value and agerage
		Mex	La	Ce	Pr	Nd	Sm	Eu	Gd	Tb	Dy
		1	0.875349	1.55187	1.9352	2.01113	2.2304	1.6918	0.937217	0.655503	0.417433
		2	0.84591	1.48407	1.86457	1.92533	2.13101	1.65026	0.903623	0.632959	0.398866
		3	0.857656	1.51719	1.90329	2.51158	2.21163	1.6847	0.936978	0.657854	0.415848
		Avg	0.859639	1.51771	1.90102	2.14935	2.19101	1.67559	0.925939	0.648772	0.410716
		ST	0.0148196	0.033907	0.0353681	0.316621	0.0528058	0.0222209	0.0193267	0.013745	0.0102928
			Calculate log D value and average
		Mex	La	Ce	Pr	Nd	Sm	Eu	Gd	Tb	Dy
		1	-0.0578185	0.190857	0.286725	0.30344	0.348382	0.228348	-0.02816	-0.183425	-0.379413
		2	-0.0726759	0.171454	0.270579	0.284505	0.328585	0.217551	-0.0440126	-0.198625	-0.399173
		3	-0.0666867	0.181041	0.279505	0.399947	0.344712	0.226524	-0.0282704	-0.181871	-0.381065
		Avg	-0.0657271	0.181117	0.278936	0.329297	0.34056	0.224141	-0.033481	-0.187974	-0.38655
		ST	0.00747504	0.00970183	0.00808823	0.0619122	0.0105317	0.00577932	0.00912077	0.00925687	0.0109627
	Separation factor
	Mex		La	Ce	Pr	Nd	Sm	Eu	Gd	Tb	Dy
		D	0.859639	1.51771	1.90102	2.14935	2.19101	1.67559	0.925939	0.648772	0.410716
	La	0.859639	1	1.76552	2.21142	2.50029	2.54876	1.94918	1.07713	0.754703	0.477777
	Ce	1.51771	0.566404	1	1.25256	1.41618	1.44363	1.10402	0.610089	0.427467	0.270615
	Pr	1.90102	0.452199	0.798367	1	1.13063	1.15254	0.881415	0.487075	0.341276	0.21605
	Nd	2.14935	0.399954	0.706127	0.884464	1	1.01938	0.77958	0.430801	0.301846	0.191089
	Sm	2.19101	0.392348	0.692699	0.867645	0.980984	1	0.764755	0.422609	0.296106	0.187455
	Eu	1.67559	0.513038	0.905779	1.13454	1.28274	1.30761	1	0.552606	0.387191	0.245118
	Gd	0.925939	0.928396	1.6391	2.05307	2.32126	2.36626	1.80961	1	0.700663	0.443567
	Tb	0.648772	1.32502	2.33936	2.93018	3.31295	3.37717	2.5827	1.42722	1	0.633067
	Dy	0.410716	2.09302	3.69528	4.62855	5.23317	5.33461	4.07967	2.25445	1.57961	1
