# Supplementary material for: Enhanced rare-earth separation with a metal-sensitive lanmodulin dimer
Source: Nature. 2023 May 31;618(7963):87–93. doi: 10.1038/s41586-023-05945-5 (PMC10232371; doi:10.1038/s41586-023-05945-5)
Supplement: Supplementary file 9 — Source Data for Supplementary Table 13 [file 41586_2023_5945_MOESM9_ESM.xlsx]

## Sheet: TableS13
	From:	Maggie Wang
		312 Hosler Building
		University Park, PA 16802
		dxw43@psu.edu, Phone: (814) 865-3385
	Basis:
	Instrument:	Thermo Fisher Scientific Icap RQ (ICP-MS)
	Method:	I0uctively Coupled Plasma Mass Spectrometry (ICP-MS) with Collision Cell Technology (CCT)
	Unit	ng/mL	ppb=ng/mL
	Analytes	La	Ce	Pr	Nd	Sm	Eu	Gd	Tb	Dy
	Instrum. Det. Limit	ng/mL	ng/mL	ng/mL	ng/mL	ng/mL	ng/mL	ng/mL	ng/mL	ng/mL
		0.00203992	0.00195235	0.00157625	0.00202386	0.0019935	0.00206126	0.00257741	0.00181095	0.00110415
	Element/Species	La	Ce	Pr	Nd	Sm	Eu	Gd	Tb	Dy
	units	ng/mL	ng/mL	ng/mL	ng/mL	ng/mL	ng/mL	ng/mL	ng/mL	ng/mL
	Your ID
	JM 23th-69	98.3572	77.3355	74.791	95.4428	118.756	138.067	165.728	165.721	196.857
	JM 23th-70	109.172	139.182	147.481	161.866	145.888	121.799	92.4352	73.4659	71.8003
	JM 23th-71	101.733	79.8364	77.0742	98.902	122.944	142.176	168.445	170.833	198.462
	JM 23th-72	107.705	138.649	146.639	160.094	142.279	116.378	87.8987	69.4648	66.9307
	JM 23th-73	99.4008	77.6065	75.7313	95.9681	117.173	136.536	160.284	164.798	189.665
	JM 23th-74	103.755	132.956	141.716	155.403	140.694	117.496	89.4877	71.8423	69.5129
	Convert from ng/mL to uM
		La	Ce	Pr	Nd	Sm	Eu	Gd	Tb	Dy
		uM	uM	uM	uM	uM	uM	uM	uM	uM
	Dilution	138.9	140	141	144	150	151	157	159	161
Hans Adsorption 1	201	142.331	111.032	106.617	133.222	159.133	183.785	212.174	209.496	245.766
Hans Desorption 1	201	157.982	199.826	210.239	225.937	195.49	162.13	118.341	92.872	89.6389
Hans Adsorption 2	201	147.216	114.622	109.872	138.051	164.745	189.254	215.653	215.958	247.77
Hans Desorption 2	201	155.859	199.06	209.038	223.464	190.654	154.914	112.533	87.814	83.5594
Hans Adsorption 3	201	143.841	111.421	107.957	133.956	157.012	181.746	205.204	208.329	236.786
Hans Desorption 3	201	150.142	190.888	202.021	216.917	188.529	156.402	114.567	90.8196	86.7832
Adjust concentration based on 0.9 mL column size, a factor of 0.93 was used (1 mL wet agarose beads contain 0.93 mL water)
		La	Ce	Pr	Nd	Sm	Eu	Gd	Tb	Dy
Hans Adsorption 1		142.331	111.032	106.617	133.222	159.133	183.785	212.174	209.496	245.766
Hans Desorption 1		128.199	176.593	187.93	198.061	162.191	123.673	73.9431	49.0349	38.2125
Hans Adsorption 2		147.216	114.622	109.872	138.051	164.745	189.254	215.653	215.958	247.77
Hans Desorption 2		125.054	175.076	186.048	194.577	156.181	115.312	67.4074	42.6248	31.7136
Hans Adsorption 3		143.841	111.421	107.957	133.956	157.012	181.746	205.204	208.329	236.786
Hans Desorption 3		120.043	167.573	179.431	188.887	155.675	118.372	71.6282	47.2267	37.2357
		Calculate D value and agerage
	Hans	La	Ce	Pr	Nd	Sm	Eu	Gd	Tb	Dy
	1	0.900708	1.59047	1.76266	1.48669	1.01922	0.672922	0.348502	0.234062	0.155483
	2	0.84946	1.52741	1.69332	1.40946	0.948015	0.609301	0.312573	0.197375	0.127996
	3	0.83455	1.50396	1.66205	1.41007	0.991485	0.651303	0.349059	0.226693	0.157254
	Avg	0.861573	1.54062	1.70601	1.43541	0.98624	0.644508	0.336711	0.219377	0.146911
	ST	0.0347027	0.0447405	0.0514919	0.0444169	0.0358914	0.0323503	0.0209059	0.0194068	0.0164048
		Calculate log D value and average
	Hans	La	Ce	Pr	Nd	Sm	Eu	Gd	Tb	Dy
	1	-0.0454158	0.201526	0.246169	0.172222	0.00826844	-0.172035	-0.457795	-0.63067	-0.808316
	2	-0.0708572	0.183956	0.228739	0.149052	-0.0231846	-0.215168	-0.505048	-0.704708	-0.892802
	3	-0.0785476	0.177237	0.220644	0.14924	-0.00371398	-0.186217	-0.457101	-0.644562	-0.803397
	Avg	-0.0649402	0.187573	0.23185	0.156838	-0.00621004	-0.19114	-0.473315	-0.65998	-0.834839
	ST	0.0173403	0.0125419	0.0130437	0.0133229	0.0158744	0.0219839	0.027484	0.0393534	0.0502584
Separation factor
Hans		La	Ce	Pr	Nd	Sm	Eu	Gd	Tb	Dy
	D	0.861573	1.54062	1.70601	1.43541	0.98624	0.644508	0.336711	0.219377	0.146911
La	0.861573	1	1.78814	1.98011	1.66603	1.1447	0.74806	0.39081	0.254623	0.170515
Ce	1.54062	0.559239	1	1.10736	0.93171	0.64016	0.418345	0.218556	0.142395	0.0953588
Pr	1.70601	0.505022	0.903052	1	0.841383	0.578098	0.377787	0.197368	0.12859	0.086114
Nd	1.43541	0.600229	1.0733	1.18852	1	0.687081	0.449007	0.234575	0.152832	0.102348
Sm	0.98624	0.873593	1.56211	1.72981	1.45543	1	0.6535	0.341409	0.222437	0.148961
Eu	0.644508	1.33679	2.39037	2.64699	2.22713	1.53022	1	0.522431	0.340378	0.227943
Gd	0.336711	2.55879	4.57548	5.06668	4.26302	2.92904	1.91413	1	0.651527	0.436313
Tb	0.219377	3.92737	7.0227	7.77663	6.54312	4.49565	2.93791	1.53486	1	0.669677
Dy	0.146911	5.86457	10.4867	11.6125	9.77056	6.71317	4.38706	2.29193	1.49326	1
