# Supplementary material for: Enhanced rare-earth separation with a metal-sensitive lanmodulin dimer
Source: Nature. 2023 May 31;618(7963):87–93. doi: 10.1038/s41586-023-05945-5 (PMC10232371; doi:10.1038/s41586-023-05945-5)
Supplement: Supplementary file 10 — Source Data for Supplementary Table 14 [file 41586_2023_5945_MOESM10_ESM.xlsx]

## Sheet: TableS14
		From:	Maggie Wang
			312 Hosler Building
			University Park, PA 16802
			dxw43@psu.edu, Phone: (814) 865-3385
		Basis:
		Instrument:	Thermo Fisher Scientific Icap RQ (ICP-MS)
		Method:	Inductively Coupled Plasma Mass Spectrometry (ICP-MS) with Collision Cell Technology (CCT)
		Unit	ng/mL	ppb=ng/mL
		Analytes	La	Ce	Pr	Nd	Sm	Eu	Gd	Tb	Dy
		Instrum. Det. Limit	ng/mL	ng/mL	ng/mL	ng/mL	ng/mL	ng/mL	ng/mL	ng/mL	ng/mL
			0.00098017	0.0010331	0.000727357	0.0049316	0.000623021	0.00046314	0.00053587	0.000558526	0.000601159
		Element/Species	La	Ce	Pr	Nd	Sm	Eu	Gd	Tb	Dy
		units	ng/mL	ng/mL	ng/mL	ng/mL	ng/mL	ng/mL	ng/mL	ng/mL	ng/mL
		JM-1	100.973	74.729	70.7981	81.283	110.177	124.516	153.791	173.043	211.623
		JM-2	101.549	74.8071	71.3302	82.7479	111.999	126.09	155.636	174.736	210.754
		JM-3	100.918	74.49	70.83	82.4162	112.159	125.02	154.704	173.904	210.282
		JM-4	129.395	163.745	171.577	163.934	145.746	119.79	81.8816	65.0437	58.2554
		JM-5	136.573	172.742	180.769	172.927	154.029	126.712	86.6122	68.5444	60.5833
		JM-6	130.675	165.246	173.873	166.133	147.412	121.413	82.8031	65.9489	58.591
		JM-7	99.8346	72.315	68.5862	80.4196	108.827	120.201	153.471	174.137	210.243
		JM-8	97.0146	70.2294	66.4769	78.5364	105.327	116.892	149.242	168.993	203.4
		JM-9	97.8556	70.7715	67.2091	79.1873	106.55	117.866	150.35	170.558	204.698
		JM-10	135.61	169.417	177.511	170.7	157.148	132.717	93.676	76.2261	67.3946
		JM-11	132.449	165.094	173.089	166.564	153.101	129.476	90.9174	74.311	66.1185
		JM-12	141.463	176.671	184.916	180.003	163.248	138.387	97.7782	79.6283	70.5132
		JM-13	96.8051	70.5379	67.216	79.9569	108.263	119.348	149.579	168.806	200.134
		JM-14	98.6756	72.1552	68.6906	81.4584	110.76	121.513	152.699	172.735	204.302
		JM-15	99.1574	72.3684	69.0407	82.0068	111.125	122.2	153.555	173.114	206.847
		JM-16	129.24	162.071	169.991	163.836	147.829	123.819	85.7133	69.6514	61.1931
		JM-17	129.587	162.894	170.647	163.871	148.438	123.826	86.4096	69.6059	61.2761
		JM-18	130.29	163.103	171.635	164.603	148.98	123.724	86.575	69.8531	61.6286
		Step1
		Convert from ng/mL to uM
			La	Ce	Pr	Nd	Sm	Eu	Gd	Tb	Dy
			uM	uM	uM	uM	uM	uM	uM	uM	uM
		dilution factor	138.9	140	141	144	150	151	157	159	161
Adsoirption 1	repeat 1	201	146.117	107.289	100.925	113.458	147.638	165.746	196.891	218.753	264.201
	repeat 2	201	146.95	107.402	101.684	115.502	150.078	167.842	199.253	220.892	263.115
	repeat 3	201	146.036	106.946	100.97	115.039	150.294	166.418	198.061	219.841	262.526
Desorption 1	repeat 1	201	187.245	235.091	244.588	228.825	195.3	159.455	104.829	82.2251	72.7288
	repeat 2	201	197.633	248.008	257.692	241.377	206.398	168.669	110.886	86.6505	75.6351
	repeat 3	201	189.097	237.246	247.862	231.894	197.532	161.616	106.009	83.3694	73.1478
Adsoirption 2	repeat 1	201	144.469	103.824	97.7719	112.252	145.828	160.003	196.482	220.136	262.477
	repeat 2	201	140.388	100.829	94.7649	109.624	141.138	155.598	191.068	213.633	253.935
	repeat 3	201	141.605	101.608	95.8087	110.532	142.776	156.895	192.486	215.611	255.554
Desorption 2	repeat 1	201	196.239	243.234	253.047	238.269	210.578	176.663	119.929	96.3613	84.1386
	repeat 2	201	191.664	237.028	246.744	232.496	205.155	172.349	116.397	93.9403	82.5454
	repeat 3	201	204.709	253.649	263.604	251.254	218.753	184.21	125.181	100.662	88.032
Adsoirption 3	repeat 1	201	140.085	101.272	95.8186	111.607	145.072	158.867	191.5	213.396	249.857
	repeat 2	201	142.792	103.594	97.9207	113.702	148.419	161.749	195.493	218.363	255.061
	repeat 3	201	143.489	103.9	98.4197	114.468	148.908	162.663	196.59	218.842	258.237
Desorption 3	repeat 1	201	187.02	232.687	242.328	228.688	198.09	164.818	109.735	88.0499	76.3964
	repeat 2	201	187.524	233.87	243.263	228.737	198.907	164.828	110.626	87.9924	76.5
	repeat 3	201	188.541	234.17	244.671	229.759	199.633	164.693	110.838	88.3049	76.9401
			Adjust concentration based on 0.7 mL column size, a factor of 0.93 was used (1 mL wet agarose beads contain 0.93 mL water)
			La	Ce	Pr	Nd	Sm	Eu	Gd	Tb	Dy
			146.117	107.289	100.925	113.458	147.638	165.746	196.891	218.753	264.201
			146.95	107.402	101.684	115.502	150.078	167.842	199.253	220.892	263.115
			146.036	106.946	100.97	115.039	150.294	166.418	198.061	219.841	262.526
			163.465	217.63	228.162	210.36	171.272	132.48	72.7853	46.623	29.7302
			173.717	230.529	241.143	222.579	181.973	141.353	78.4572	50.7003	32.8131
			165.33	219.841	231.429	213.171	173.071	134.532	73.7747	47.5902	30.4217
			144.469	103.824	97.7719	112.252	145.828	160.003	196.482	220.136	262.477
			140.388	100.829	94.7649	109.624	141.138	155.598	191.068	213.633	253.935
			141.605	101.608	95.8087	110.532	142.776	156.895	192.486	215.611	255.554
			172.727	226.336	237.135	220	186.844	150.622	87.9517	60.5342	41.4205
			168.816	220.618	231.321	214.654	182.185	147.026	85.3011	59.1715	41.2176
			181.663	237.113	248.011	233.265	195.516	158.675	93.8538	65.5716	46.4406
			140.085	101.272	95.8186	111.607	145.072	158.867	191.5	213.396	249.857
			142.792	103.594	97.9207	113.702	148.419	161.749	195.493	218.363	255.061
			143.489	103.9	98.4197	114.468	148.908	162.663	196.59	218.842	258.237
			164.222	216.205	226.733	210.524	174.48	138.963	78.5683	53.3196	35.7322
			164.284	217.01	227.327	210.232	174.752	138.503	78.8098	52.4538	34.9889
			165.188	217.26	228.653	211.129	175.398	138.219	78.8432	52.6884	34.912
			Calculate average
			La	Ce	Pr	Nd	Sm	Eu	Gd	Tb	Dy
		A1	146.368	107.212	101.193	114.666	149.337	166.669	198.068	219.829	263.28
		D1	167.504	222.666	233.578	215.37	175.439	136.122	75.0057	48.3045	30.9883
		A2	142.154	102.087	96.1152	110.803	143.248	157.498	193.346	216.46	257.322
		D2	174.402	228.022	238.822	222.64	188.182	152.108	89.0355	61.7591	43.0262
		A3	142.122	102.922	97.3863	113.259	147.466	161.093	194.528	216.867	254.385
		D3	164.565	216.825	227.571	210.628	174.877	138.562	78.7404	52.8206	35.211
			Calculate D value
			La	Ce	Pr	Nd	Sm	Eu	Gd	Tb	Dy
		Sample 1	1.14441	2.07687	2.30824	1.87823	1.17479	0.81672	0.378686	0.219737	0.117701
		Sample 2	1.22685	2.23361	2.48475	2.00933	1.31368	0.965774	0.460499	0.285314	0.167208
		Sample 3	1.15791	2.10669	2.33679	1.85971	1.18587	0.860135	0.404778	0.243562	0.138416
		Average	1.17639	2.13906	2.37659	1.91576	1.22478	0.880877	0.414654	0.249538	0.141108
		STD	0.0442199	0.083233	0.0947477	0.0815668	0.0771873	0.076661	0.0417912	0.0331948	0.024863
			Calculate log D value
			La	Ce	Pr	Nd	Sm	Eu	Gd	Tb	Dy
			0.0585798	0.317409	0.363282	0.273749	0.0699596	-0.0879266	-0.421721	-0.658097	-0.92922
			0.0887916	0.349007	0.395283	0.303052	0.118489	-0.0151244	-0.336771	-0.544676	-0.776744
			0.0636748	0.3236	0.368619	0.269444	0.0740389	-0.0654332	-0.392783	-0.613391	-0.858812
			0.0703487	0.330006	0.375728	0.282082	0.0874959	-0.0561614	-0.383759	-0.605388	-0.854925
			0.0161739	0.0167447	0.0171441	0.0182878	0.0269183	0.0372762	0.0431878	0.0571325	0.0763127
			Separation factor
			La	Ce	Pr	Nd	Sm	Eu	Gd	Tb	Dy
		D	1.17639	2.13906	2.37659	1.91576	1.22478	0.880877	0.414654	0.249538	0.141108
	La	1.17639	1	1.81832	2.02025	1.62851	1.04114	0.748797	0.352481	0.212122	0.11995
	Ce	2.13906	0.549957	1	1.11105	0.895608	0.57258	0.411806	0.193849	0.116658	0.0659676
	Pr	2.37659	0.494989	0.900051	1	0.806093	0.515351	0.370647	0.174474	0.104998	0.0593742
	Nd	1.91576	0.61406	1.11656	1.24055	1	0.63932	0.459806	0.216444	0.130255	0.0736567
	Sm	1.22478	0.960489	1.74648	1.94042	1.56416	1	0.719212	0.338554	0.203741	0.115211
	Eu	0.880877	1.33547	2.42833	2.69799	2.17483	1.39041	1	0.470729	0.283283	0.160191
	Gd	0.414654	2.83704	5.15865	5.73151	4.62013	2.95374	2.12436	1	0.601797	0.340304
	Tb	0.249538	4.71427	8.57208	9.52399	7.67722	4.9082	3.53003	1.66169	1	0.565479
	Dy	0.141108	8.33677	15.159	16.8423	13.5765	8.67972	6.24255	2.93855	1.76841	1
			Normelize log D
			La	Ce	Pr	Nd	Sm	Eu	Gd	Tb	Dy
			-0.0696513	0.190006	0.235728	0.142082	-0.0525041	-0.196161	-0.523759	-0.745388	-0.994925
			0.0161739	0.0167447	0.0171441	0.0182878	0.0269183	0.0372762	0.0431878	0.0571325	0.0763127
