# Supplementary material for: Enhanced rare-earth separation with a metal-sensitive lanmodulin dimer
Source: Nature. 2023 May 31;618(7963):87–93. doi: 10.1038/s41586-023-05945-5 (PMC10232371; doi:10.1038/s41586-023-05945-5)
Supplement: Supplementary file 11 — Source Data Fig. 1 [file 41586_2023_5945_MOESM11_ESM.xlsx]

## Sheet: Fig1c
	Free La(III) (M)
Wavelength [nm]	8.53771e-13	4.49e-11	9.48e-11	2.13e-10	7.68e-09
255	24.3828	2.27969	-2.94549	3.37353	9.52973
254	18.9243	4.82723	-0.350407	3.88541	10.3942
253	18.3802	-4.28611	-0.340592	-2.99981	1.66957
252	8.09767	-10.1067	-7.768	-12.0731	-2.62201
251	3.25263	-14.6405	-13.5043	-13.8196	-8.59173
250	0.526624	-9.59147	-20.0529	-20.191	-12.9729
249	3.06239	-10.3343	-22.0526	-20.3644	-19.0723
248	8.30247	-7.91713	-20.4463	-25.4825	-20.6533
247	4.07557	-19.0018	-29.0952	-46.2144	-39.2728
246	-3.60038	-29.4187	-41.5702	-58.4617	-52.6982
245	-14.6831	-38.2387	-54.1315	-74.118	-67.2647
244	-28.7389	-56.7991	-75.12	-85.3313	-81.2407
243	-50.6805	-83.2833	-94.2533	-103.068	-100.753
242	-62.6255	-102.815	-114.223	-122.73	-128.066
241	-78.6527	-115.183	-141.313	-148.753	-159.825
240	-90.1827	-129.677	-168.17	-187.476	-198.067
239	-111.532	-156.269	-204.649	-227.192	-244.777
238	-136.358	-193.515	-237.458	-279.696	-293.495
237	-157.705	-231.079	-280.997	-326.057	-352.239
236	-196.37	-274.252	-327.519	-387.468	-408.355
235	-229.197	-317.438	-385.24	-451.452	-466.751
234	-264.323	-357.499	-447.813	-515.083	-521.641
233	-299.952	-404.838	-502.101	-566.746	-584.145
232	-334.217	-450.784	-545.578	-610.444	-632.838
231	-370.19	-486.226	-576.585	-646.413	-667.533
230	-398.955	-527.869	-609.325	-675.76	-702.307
229	-439.842	-566.455	-661.425	-728.627	-747.52
228	-469.877	-613.809	-713.66	-794.72	-805.593
227	-517.17	-671.673	-786.2	-885.367	-902.427
226	-544.269	-730.093	-862.807	-976.02	-1005.43
225	-555.617	-764.48	-917.947	-1042.16	-1088.74
224	-571.959	-798.647	-972.467	-1113.85	-1158.87
223	-579.022	-814.74	-1017.68	-1163.81	-1215.5
222	-595.097	-838.373	-1053.49	-1215.08	-1278.72
221	-602.683	-858.867	-1089.49	-1265.62	-1336.52
220	-608.032	-864.127	-1103.32	-1294.22	-1367.45
219	-612.603	-879.2	-1120.25	-1324.84	-1384.82
218	-632.391	-886.793	-1136.15	-1342.67	-1397.87
217	-629.321	-895.013	-1134.67	-1349.25	-1398.57
216	-635.573	-887	-1134.36	-1350.34	-1403.05
215	-637.074	-884.627	-1129.56	-1344.13	-1400.68
214	-653.81	-896.88	-1132.91	-1348.23	-1398.2
213	-681.793	-919.253	-1152.69	-1352.22	-1404.93
212	-707.193	-940.46	-1168.14	-1358.31	-1412.75
211	-740.36	-980.567	-1196.53	-1379.59	-1443.71
210	-805.1	-1031.53	-1228.54	-1392.03	-1482.82
209	-883.26	-1119.18	-1284.59	-1423.61	-1527.38
208	-959.747	-1163.09	-1308.21	-1445.27	-1513.08
207	-1036.92	-1206.26	-1317.13	-1436.01	-1472
206	-1091.41	-1212.69	-1262.98	-1346.85	-1365.93
205	-1118.5	-1196.84	-1191.19	-1201.06	-1206.01
204	-1138.93	-1193.43	-1093.49	-998.787	-994.687
203	-1167.97	-1103.55	-899.967	-710.767	-687.673
202	-1192.69	-1006.13	-761.293	-525.453	-398.673
201	-1207.1	-877.827	-508.253	-210.707	-28.2156
200	-1093.63	-780.967	-272.119	220.617	367.967
199	-888.673	-462.309	284.461	675.753	672.38
198	-600.356	-287.283	422.449	918.027	569.379
197	-363.403	-262.889	578.017	767.033	445.128
196	-97.2367	-375.384	35.9791	172.387	-15.0755
195	113.888	-272.153	-170.401	-92.5307	-14.4873

## Sheet: Fig1d
15 uM Hans
% High	Free La (M)	CD-222nm-1	CD-222nm-2	CD-222nm-3	Avg	Stdev		Theta-1	Theta-2	Theta-3	Avg	Stdev
0.1	8.53771e-13	-8.96708	-9.12048	-9.90186	-9.32981	0.501315		-597.805	-608.032	-660.124	-621.987	33.421
0.2	1.70925e-12	-9.369	-9.37641	-10.1724	-9.63928	0.461728		-624.6	-625.094	-678.161	-642.618	30.7819
0.5	4.29e-12	-9.8003	-9.69447	-10.4235	-9.97276	0.393925		-653.353	-646.298	-694.9	-664.85	26.2617
1	8.62e-12	-9.95988	-9.96199	-11.0303	-10.3174	0.617399		-663.992	-664.133	-735.353	-687.826	41.1599
2	1.74e-11	-10.3522	-10.8453	-11.4362	-10.8779	0.542735		-690.147	-723.02	-762.413	-725.193	36.1823
5	4.49e-11	-12.8947	-12.9619	-11.7386	-12.5317	0.687695		-859.647	-864.127	-782.573	-835.449	45.8463
7	6.42e-11	-14.8522	-14.777	-14.8329	-14.8207	0.0390562		-990.147	-985.133	-988.86	-988.047	2.60375
10	9.48e-11	-16.7978	-16.5498	-18.5924	-17.3133	1.11462		-1119.85	-1103.32	-1239.49	-1154.22	74.3082
20	2.13e-10	-19.3706	-19.4133	-20.2845	-19.6895	0.515756		-1291.37	-1294.22	-1352.3	-1312.63	34.3837
40	5.69e-10	-20.4321	-20.2548	-20.5579	-20.4149	0.152277		-1362.14	-1350.32	-1370.53	-1361	10.1518
60	1.28e-09	-19.5833	-20.7642	-20.7562	-20.3679	0.679495		-1305.55	-1384.28	-1383.75	-1357.86	45.2997
90	7.68e-09	-21.013	-20.5118	-20.9605	-20.8284	0.275466		-1400.87	-1367.45	-1397.37	-1388.56	18.3644
% High	Free Nd (M)	CD-222nm-1	CD-222nm-2	CD-222nm-3	Avg	Stdev		Theta-1	Theta-2	Theta-3	Avg	Stdev
2	1.35e-12	-9.96829	-9.8316	-9.95133	-9.91707	0.0745062		-664.553	-655.44	-663.422	-661.138	4.96708
5	3.4846e-12	-10.1382	-10.2888	-9.97889	-10.1353	0.154975		-675.88	-685.92	-665.259	-675.686	10.3317
10	7.35638e-12	-10.3195	-10.3586	-10.3109	-10.3297	0.0254233		-687.967	-690.573	-687.393	-688.644	1.69489
30	2.83746e-11	-11.1959	-11.1749	-11.188	-11.1863	0.0106068		-746.393	-744.993	-745.867	-745.751	0.707117
50	6.62074e-11	-13.8854	-13.8587	-13.5763	-13.7735	0.171272		-925.693	-923.913	-905.087	-918.231	11.4182
60	9.93e-11	-16.1372	-16.1207	-15.4891	-15.9157	0.36951		-1075.81	-1074.71	-1032.61	-1061.04	24.634
70	1.54484e-10	-18.3628	-18.3317	-18.1574	-18.284	0.110707		-1224.19	-1222.11	-1210.49	-1218.93	7.3805
80	2.6483e-10	-19.3428	-20.1172	-19.4627	-19.6409	0.416822		-1289.52	-1341.15	-1297.51	-1309.39	27.7881
90	5.95867e-10	-20.3205	-20.9291	-20.4311	-20.5602	0.324199		-1354.7	-1395.27	-1362.07	-1370.68	21.6133
97	2.14071e-09	-20.6331	-20.6738	-20.9858	-20.7642	0.192958		-1375.54	-1378.25	-1399.05	-1384.28	12.8639
99	6.55454e-09	-20.7032	-21.1506	-21.1144	-20.9894	0.248516		-1380.21	-1410.04	-1407.63	-1399.29	16.5678
99.9	6.61412e-08	-21.069	-21.0681	-21.1561	-21.0977	0.050549		-1404.6	-1404.54	-1410.41	-1406.52	3.36993
% High	Free Dy (M)	CD-222nm-1	CD-222nm-2	CD-222nm-3	Avg	Stdev		Theta-1	Theta-2	Theta-3	Avg	Stdev
2	6.19224e-12	-10.2226	-10.1205	-10.3142	-10.2191	0.0968974		-638.913	-632.531	-644.638	-638.694	6.05609
10	3.37133e-11	-10.1155	-9.98949	-10.4468	-10.1839	0.23621		-632.219	-624.343	-652.925	-636.496	14.7631
40	2.0228e-10	-10.0402	-9.95345	-10.99	-10.3279	0.575048		-627.513	-622.091	-686.875	-645.493	35.9405
60	4.55129e-10	-10.0941	-10.1514	-11.2453	-10.4969	0.648737		-630.881	-634.463	-702.831	-656.058	40.5461
70	7.08e-10	-10.8148	-10.6798	-12.6155	-11.37	1.08072		-675.925	-667.488	-788.469	-710.627	67.5447
80	1.21368e-09	-11.8288	-11.4064	-14.0986	-12.4446	1.44789		-739.3	-712.9	-881.163	-777.788	90.4933
90	2.73078e-09	-13.7304	-12.8745	-13.9797	-13.5282	0.579681		-858.15	-804.656	-873.731	-845.513	36.2301
92	3.48933e-09	-14.493	-13.5808	-14.493	-14.1889	0.526659		-905.813	-848.8	-905.813	-886.808	32.9162
95	5.76497e-09	-15.5213	-14.3523	-16.0641	-15.3126	0.874781		-970.081	-897.019	-1004.01	-957.035	54.6738
98	1.48676e-08	-16.3775	-15.9816	-16.8471	-16.4021	0.433273		-1023.59	-998.85	-1052.94	-1025.13	27.0795
99	3.00385e-08	-16.8306	-16.1631	-17.3496	-16.7811	0.594797		-1051.91	-1010.19	-1084.35	-1048.82	37.1748
99.5	6.03805e-08	-17.1173	-16.1663	-18.1251	-17.1362	0.979537		-1069.83	-1010.39	-1132.82	-1071.01	61.2211
99.9	3.03116e-07	-17.0078	-16.1529	-18.1749	-17.1119	1.01501		-1062.99	-1009.56	-1135.93	-1069.49	63.4381

## Sheet: Fig1e, TableS2,S7
WT-Hans
La	Start	Error	δ	Stop	Error	δ	Kd	Error	δ	n	Error	δ
Trial 1	-628.907	15.1178	0.0240382	-1362.77	17.4299	0.0127901	6.5739e-11	4.2244e-12	0.0642602	1.85537	0.2463	0.13275
Trial 2	-629.49	8.74173	0.013887	-1380.31	10.2091	0.00739623	6.83259e-11	2.67692e-12	0.0391787	1.63679	0.11505	0.07029
Trial 3	-692.88	29.2189	0.0421702	-1393.05	34.7739	0.0249625	7.07084e-11	4.02323e-12	0.0568989	2	0.56366	0.28183		Change	Error
Combined	-650.426	21.2277	0.0326366	-1378.71	8.77592	0.00636531	6.82578e-11	1.43495e-12	0.0210225	1.83072	0.105572	0.0576667		-728.285	56.6162
Final Error			-39.1022			-40.944			6.59801e-12			0.594115	Fold Change	2.1197
Nd	Start	Error	δ	Stop	Error	δ	Kd	Error	δ	n	Error	δ
Trial 1	-672.893	8.25393	0.0122663	-1382.27	7.40499	0.00535713	8.70823e-11	2.83677e-12	0.0325757	1.93177	0.11898	0.0615912
Trial 2	-670.424	7.9155	0.0118067	-1402.33	7.32007	0.00521994	9.69179e-11	2.99774e-12	0.0309307	1.86547	0.10598	0.0568114
Trial 3	-677.444	7.5966	0.0112136	-1401.81	6.89554	0.00491903	9.01136e-11	2.52434e-12	0.0280129	2.09037	0.12013	0.0574683
Combined	-673.587	2.05609	0.00305246	-1395.47	6.60254	0.00473141	9.13713e-11	2.9081e-12	0.0318272	1.96254	0.0667207	0.0339972		-721.882	19.8105
Final Error			-13.8851			-14.1301			5.64404e-12			0.21027	Fold Change	2.0717
Dy	Start	Error	δ	Stop	Error	δ	Kd	Error	δ	n	Error	δ
Trial 1	-623.3	5.67847	0.00911033	-1017.28	6.16146	0.00605678	2.97839e-09	1.49142e-10	0.0500747	1.5055	0.1123	0.0745932
Trial 2	-625.822	6.64229	0.0106137	-1060.87	6.61241	0.00623303	2.48583e-09	1.25406e-10	0.0504483	1.61564	0.12122	0.0750291
Trial 3	-634.594	24.6489	0.0388421	-1152.03	29.338	0.0254664	2.42105e-09	5.59269e-10	0.231003	0.81216	0.14919	0.183695
Combined	-627.905	3.42255	0.00545073	-1076.73	39.6975	0.0368687	2.62842e-09	1.7598e-10	0.0669526	1.3111	0.251488	0.191814		-448.82	55.6688
Final Error			-26.1473			-49.1461			6.59192e-10			0.374824	Fold Change	1.71479
Ca	Start	Error	δ	Stop	Error	δ	Kd	Error	δ	n	Error	δ
Trial 1	-653.187	10.6877	0.0163624	-1183.29	13.8041	0.0116659	6.33363e-05	6.15208e-06	0.0971336	1.06729	0.107	0.100254
Trial 2	-673.14	9.09291	0.0135082	-1251.78	12.7192	0.0101609	7.10232e-05	5.75351e-06	0.0810089	0.88474	0.0635	0.0717725
Trial 3	-708.99	13.5261	0.019078	-1235.26	16.6872	0.013509	5.83461e-05	7.14402e-06	0.122442	1.04107	0.12738	0.122355
Combined	-678.439	16.3255	0.0240633	-1223.44	20.634	0.0168655	6.42352e-05	3.68706e-06	0.0573994	0.9977	0.0569849	0.0571163		-545.004	41.212
Final Error			-25.3233			-32.514			1.18938e-05			0.182432	Fold Change	1.80332
R100K
La	Start	Error	δ	Stop	Error	δ	Kd	Error	δ	n	Error	δ
Trial 1	-618.017	13.5686	0.021955	-1444.94	18.1726	0.0125767	9.82692e-11	5.7572e-12	0.058586	2.02748	0.22195	0.109471
Trial 2	-617.752	5.78776	0.00936906	-1471.55	8.57775	0.00582907	1.23009e-10	3.5777e-12	0.0290849	1.69895	0.07218	0.0424851
Trial 3	-631.389	4.3972	0.00696433	-1467.5	6.40469	0.00436437	1.26325e-10	2.70098e-12	0.0213812	1.94174	0.06591	0.0339438
Combined	-630.914	4.91638	0.00779247	-1460.18	8.47497	0.00580405	1.1971e-10	5.46811e-12	0.045678	1.88004	0.09336	0.0496585		-829.269	28.1499
Final Error			-16.4404			-22.8502			9.88741e-12			0.248044	Fold Change	2.31439
Nd	Start	Error	δ	Stop	Error	δ	Kd	Error	δ	n	Error	δ
Trial 1	-588.89	17.1131	0.0290599	-1277.81	18.3533	0.014363	9.96061e-11	5.78465e-12	0.0580753	2.72343	0.41288	0.151603
Trial 2	-590.655	12.4348	0.0210526	-1296.4	13.1676	0.010157	9.77306e-11	3.82415e-12	0.0391295	2.95034	0.32476	0.110075
Combined	-589.773	0.720395	0.00122148	-1287.11	7.58691	0.00589456	9.86683e-11	7.6567e-13	0.00776003	2.83689	0.0926356	0.032654		-697.333	31.9162
Final Error			-21.1759			-23.8795			6.95179e-12			0.539503	Fold Change	2.18238
Dy	Start	Error	δ	Stop	Error	δ	Kd	Error	δ	n	Error	δ
Trial 1	-547.343	7.62971	0.0139395	-1036.01	8.51579	0.00821983	3.00323e-09	1.7649e-10	0.0587667	1.27457	0.10443	0.0819335
Trial 2	-523.246	10.7072	0.020463	-1084.25	10.7317	0.0098979	2.29387e-09	1.62242e-10	0.0707285	1.32139	0.0997	0.0754509
Combined	-535.295	9.83735	0.0183775	-1060.13	19.694	0.018577	2.64855e-09	2.89595e-10	0.109341	1.29798	0.0191142	0.0147261		-524.831	29.0917
Final Error			-16.5056			-23.956			3.78395e-10			0.14583	Fold Change	1.98045
