# Supplementary material for: Enhanced rare-earth separation with a metal-sensitive lanmodulin dimer
Source: Nature. 2023 May 31;618(7963):87–93. doi: 10.1038/s41586-023-05945-5 (PMC10232371; doi:10.1038/s41586-023-05945-5)
Supplement: Supplementary file 12 — Source Data Fig. 4 [file 41586_2023_5945_MOESM12_ESM.xlsx]

## Sheet: Fig4a, TableS11
WT Hans					R100K					Mex
La	Cit1/2	Error	δ		La	Cit1/2	Error	δ		La	Cit1/2	Error	δ
Trial 1	18.1	0.85	0.0469613		Trial 1	11.96	0.03	0.00250836		Trial 1	24.6087	2.35872	0.0958492
Trial 2	16.8	1.2	0.0714286		Trial 2	11.24	0.36	0.0320285		Trial 2	22.6596	2.00948	0.0886813
Trial 3	19	2.1	0.110526		Trial 3	11.96	0.58	0.048495		Trial 3	22.6596	2.00948	0.0886813
Combined	17.9667	0.638575	0.0355422		Combined	11.72	0.24	0.0204778		Combined	23.3093	0.649697	0.0278729
Final Error			2.59036		Final Error			0.722775		Final Error			3.73623
Nd	Cit1/2	Error	δ		Nd	Cit1/2	Error	δ		Nd	Cit1/2	Error	δ
Trial 1	7.74	0.37	0.0478036		Trial 1	5.35	0.12	0.0224299		Trial 1	5.35	0.12	0.0224299
Trial 2	6.62	0.4	0.060423		Trial 2	5.03	0.29	0.0576541		Trial 2	5.03	0.29	0.0576541
Trial 3	8.21	0.17	0.0207065		Trial 3	6.32	0.34	0.0537975		Trial 3	6.32	0.34	0.0537975
Combined	7.52333	0.471605	0.0626856		Combined	5.56667	0.387829	0.0696698		Combined	5.56667	0.387829	0.0696698
Final Error			0.763326		Final Error			0.598906		Final Error			0.598906
Nd	Cit1/2	Error	δ		Dy	Cit1/2	Error	δ		Dy	Cit1/2	Error	δ
Trial 1	0.99	0.04	0.040404		Trial 1	0.9	0.1	0.111111		Trial 1	0.9	0.1	0.111111
Trial 2	1	0.03	0.03		Trial 2	0.97	0.05	0.0515464		Trial 2	0.97	0.05	0.0515464
Trial 3	0.94	0.02	0.0212766		Trial 3	0.99	0.04	0.040404		Trial 3	0.99	0.04	0.040404
Combined	0.976667	0.0185592	0.0190026		Combined	0.953333	0.0272845	0.0286201		Combined	0.953333	0.0272845	0.0286201
Final Error			0.0564973		Final Error			0.125949		Final Error			0.125949
Citrate 1/2 values from above
	WT	R100K	Mex
La	18(3)	12(1)	23(4)
Nd	7.5(0.8)	5.6(0.6)	16(1)
Dy	1.0(0.1)	1.0(0.1)	5.7 (0.1)
	WT		R100K		Mex
	Value	Error	Value	Error	Value	Error
La	18	3	12	1	23	4
Nd	7.5	0.8	5.6	0.6	16	1
Dy	1	0.1	1	0.1	5.7	0.1
Nd/Dy
	Value	Error	Value	Error	Value	Error
	7.5	0.146211	5.6	0.146559	2.80702	0.0649156
		1.09659		0.820731		0.182219

## Sheet: Fig4b, TableS11
20 uM WT Hans							20 uM R100K
	F333nm								F333nm
mM Mal	Dy-1	Dy-2	Dy-3	Avg	Stdev			mM Mal	Dy-1
0.999001	503999	502939	506274	504404	1704.25			0.999	522164
1.99601	496814	504082	501828	500908	3720.37			1.99601	511981
5.96421	503987	502123	497025	501045	3604.08			5.96421	519206
9.90099	505991	493754	492309	497351	7516.7			9.90099	521315
19.6078	490860	474659	492205	485908	9764.9			19.6078	503110
56.6038	456547	441299	456432	451426	8770.5			56.6038	473364
90.9091	421475	414933	416734	417714	3379.59			90.9091	427527
166.667	341261	337276	345069	341202	3896.78			166.667	351524
230.769	304486	289852	309526	301288	10219.8			230.769	305930
285.714	277905	270628	291197	279910	10430.2			285.714	288310
333.333	269227	257703	280582	269171	11439.8			333.333	288276
	F333nm								F333nm
mM Mal	Nd-1	Nd-2	Nd-3	Avg	Stdev			mM Mal	Nd-1
0.999001	539168	543083	568890	550380	16149.2			0.999	557968
9.90099	544375	542647	551582	546201	4738.9			9.90099	551739
90.9091	530833	523851	552219	535635	14780.9			90.9091	533131
166.667	524266	512617	538897	525260	13168.1			166.667	514104
230.769	509244	469158	503968	494123	21781.3			230.769	494240
285.714	495365	470404	500259	488676	16012			285.714	487714
333.333	491163	465384	506440	487662	20750.6			333.333	463184
WT Hans
Dy	Kd	Error	δ
Trial 1	151	13	0.0860927
Trial 2	142	6	0.0422535
Trial 3	139	9	0.0647482
Combined	144	3.60555	0.0250386
Final Error			17.0484
R100K
Dy	Kd	Error	δ
Trial 1	128	11	0.0859375
Trial 2
Trial 3
Combined	128
Final Error			11

## Sheet: Fig4c
R100K	La	Ce	Pr	Nd	Sm	Eu	Gd	Tb	Dy
1	-0.0814202	0.177409	0.223282	0.133749	-0.0700404	-0.227927	-0.561721	-0.798097	-1.06922
2	-0.0512084	0.209007	0.255283	0.163052	-0.0215108	-0.155124	-0.476771	-0.684676	-0.916744
3	-0.0763252	0.1836	0.228619	0.129444	-0.0659611	-0.205433	-0.532783	-0.753391	-0.998812
Average	-0.0696513	0.190006	0.235728	0.142082	-0.0525041	-0.196161	-0.523759	-0.745388	-0.994925
STD	0.0161739	0.0167447	0.0171441	0.0182878	0.0269183	0.0372762	0.0431878	0.0571325	0.0763127
WT	La	Ce	Pr	Nd	Sm	Eu	Gd	Tb	Dy
1	-0.0578185	0.190857	0.286725	0.30344	0.348382	0.228348	-0.02816	-0.183425	-0.379413
2	-0.0726759	0.171454	0.270579	0.284505	0.328585	0.217551	-0.0440126	-0.198625	-0.399173
3	-0.0666867	0.181041	0.279505	0.399947	0.344712	0.226524	-0.0282704	-0.181871	-0.381065
Average	-0.0657271	0.181117	0.278936	0.329297	0.34056	0.224141	-0.033481	-0.187974	-0.38655
STD	0.00747504	0.00970183	0.00808823	0.0619122	0.0105317	0.00577932	0.00912077	0.00925687	0.0109627
Hans	La	Ce	Pr	Nd	Sm	Eu	Gd	Tb	Dy
1	-0.0454158	0.201526	0.246169	0.172222	0.00826844	-0.172035	-0.457795	-0.63067	-0.808316
2	-0.0708572	0.183956	0.228739	0.149052	-0.0231846	-0.215168	-0.505048	-0.704708	-0.892802
3	-0.0785476	0.177237	0.220644	0.14924	-0.00371398	-0.186217	-0.457101	-0.644562	-0.803397
Average	-0.0649402	0.187573	0.23185	0.156838	-0.00621004	-0.19114	-0.473315	-0.65998	-0.834839
STD	0.0173403	0.0125419	0.0130437	0.0133229	0.0158744	0.0219839	0.027484	0.0393534	0.0502584

## Sheet: Fig4d
	From:	Maggie Wang
		312 Hosler Building
		University Park, PA 16802
		dxw43@psu.edu, Phone: (814) 865-3385
	Basis:
	Instrument:	Thermo Fisher Scientific Icap RQ (ICP-MS)
	Method:	Inductively Coupled Plasma Mass Spectrometry (ICP-MS) with Collision Cell Technology (CCT)
	Unit	ng/mL	ppb=ng/mL
	Analytes	Nd	Dy			Nd	Dy
	Instrum. Det. Limit	ng/mL	ng/mL			144	162.5
		0.009	0.009
	Element/Species	Nd	Dy
	units	ng/mL	ng/mL
						Step1				Step2			Step3			Step4
						Convert from ng/mL to uM				Calculate purity			Calculate yield			Calculate C/C0
						Nd	Dy			Nd	Dy		Nd	Dy		Nd	Dy
				bed volume	dilution factor			conditions
	JM-40th_28	nd	nd	1	201	0	0	30		3.22022	165.769		1322.22	166.776		0	0
	JM-40th_28	0.0364507	0.637969	2	201	0.0508791	0.789119		Purity	1.90558	98.0944	Dy yield		99.3964		0.000147904	0.0426551
	JM-40th_29	0.0394377	3.12218	3	201	0.0550484	3.8619									0.000160024	0.208751
	JM-40th_30	0.0482941	6.86327	4	201	0.0674105	8.48934									0.000195961	0.458883
	JM-40th_31	0.0499182	9.96676	5	201	0.0696775	12.3281									0.000202551	0.666385
	JM-40th_32	0.0908372	13.4653	6	201	0.126794	16.6556	50								0.000368586	0.900302
	JM-40th_33	0.0793193	18.84	7	201	0.110717	23.3036									0.00032185	1.25965
	JM-40th_34	0.149744	24.39	8	201	0.209018	30.1685									0.00060761	1.63073
	JM-40th_35	0.170947	23.6273	9	201	0.238613	29.2251									0.000693643	1.57974
	JM-40th_36	0.266951	18.5601	10	201	0.372619	22.9574									0.0010832	1.24094
	JM-40th_37	0.418806	10.8017	11	201	0.584583	13.3609	90								0.00169937	0.722208
	JM-40th_38	0.956321	3.74265	12	201	1.33487	4.62937									0.00388042	0.250236
	JM-40th_39	1.36233	0.527163	13	201	1.90159	0.65206			1319	1.00663					0.00552787	0.0352465
	JM-40th_40	1.5837	0.10985	14	201	2.21058	0.135876		Purity	99.9237	0.0762595	Nd yield	99.7565			0.0064261	0.00734464
	JM-40th_41	1.92285	0.0407994	15	201	2.68397	0.0504657	pH1.5								0.00780225	0.00272787
	JM-40th_43	633.711	0.0754845	17	201	884.555	0.0933685									2.57138	0.00504695
	JM-40th_44	269.534	0.0298632	18	201	376.225	0.0369384									1.09368	0.00199667
	JM-40th_45	32.9408	0.0199357	19	201	45.9798	0.024659									0.133662	0.00133292
	JM-40th_46	3.88819	0.0108713	20	201	5.42726	0.013447									0.0157769	0.000726865
	JM-40th_47	0.0138586	-0.00014713	21	201	0.0193443	-0.000181989									5.62335e-05	-9.83724e-06
*nd = Not Detected/Below Detection Limit
				Feed						Nd	Dy
	JM-36th_50	234.671	14.1619		201	327.561	17.5172		Average	344.174	18.5421
	JM-36th_51	249.024	15.2137		201	347.596	18.8181		STD	15.1942	0.918472
	JM-36th_52	256.024	15.5959		201	357.366	19.2909
