# Supplementary material for: Enhanced rare-earth separation with a metal-sensitive lanmodulin dimer
Source: Nature. 2023 May 31;618(7963):87–93. doi: 10.1038/s41586-023-05945-5 (PMC10232371; doi:10.1038/s41586-023-05945-5)
Supplement: Supplementary file 13 — Source Data Extended Data Fig. 2 [file 41586_2023_5945_MOESM13_ESM.xlsx]

## Sheet: ExtFig2
A
% High	Free Ca (M)	CD-222nm-1	CD-222nm-2	CD-222nm-3	Avg	Stdev		Theta-1	Theta-2		Avg	Stdev
99	5.56253e-07	-9.62788	-10.6018	-10.0605	-10.0967	0.487969		-641.859	-706.787	-670.7	-673.115	32.5313
98.4	8.95432e-07	-9.7245	-10.3422	-10.1289	-10.0652	0.313742		-648.3	-689.48	-675.262	-671.014	20.9161
97	1.70317e-06	-10.1004	-10.9371	-10.509	-10.5155	0.418388		-673.36	-729.14	-700.597	-701.032	27.8925
92	4.78861e-06	-10.4486	-11.5885	-11.1111	-11.0494	0.572449		-696.573	-772.567	-740.74	-736.627	38.1633
90	6.11878e-06	-10.7927	-11.7237	-11.0771	-11.1978	0.477102		-719.513	-781.58	-738.471	-746.521	31.8068
80	1.37673e-05	-10.6791	-11.6032	-11.6749	-11.3191	0.555397		-711.94	-773.547	-778.329	-754.605	37.0265
60	3.67127e-05	-12.8157	-13.6528	-13.0296	-13.166	0.434914		-854.38	-910.187	-868.637	-877.735	28.9942
40	8.26036e-05	-14.1769	-15.2478	-14.5444	-14.6564	0.544155		-945.127	-1016.52	-969.629	-977.092	36.277
30	0.000128494	-15.2871	-16.0197	-15.8386	-15.7151	0.381579		-1019.14	-1067.98	-1055.9	-1047.67	25.4386
20	0.000220276	-16.0398	-17.2859	-16.4725	-16.5994	0.632663		-1069.32	-1152.39	-1098.17	-1106.63	42.1776
10	0.000495622	-16.8951	-17.8274	-17.4142	-17.3789	0.467152		-1126.34	-1188.49	-1160.95	-1158.59	31.1435
7	0.000731632	-17.493	-17.877	-17.9029	-17.7576	0.22954		-1166.2	-1191.8	-1193.53	-1183.84	15.3027
5	0.00104631	-17.3558	-17.9494	-17.9078	-17.7377	0.331359		-1157.05	-1196.63	-1193.85	-1182.51	22.0906
1	0.00545184	-17.5191	-18.5554	-18.5999	-18.2248	0.611573		-1167.94	-1237.03	-1240	-1214.99	40.7715
	Free Ca
Wavelength	5.56253e-07	8.95432e-07	1.70317e-06	4.78861e-06	6.11878e-06	1.37673e-05	3.67127e-05	8.26036e-05	0.000128494	0.000220276	0.000495622	0.000731632	0.00104631	0.00545184
255	-0.30425	-8.65613	-0.32728	-6.76133	-7.52767	-26.0895	9.78847	-2.11629	-22.488	-16.1124	-12.5263	-6.57071	-6.24804	-4.3189
254	-1.93864	-14.8372	6.39847	-19.0154	-16.6406	-22.4555	6.64061	-9.64853	-20.0389	-22.3125	-16.9582	-11.6816	-18.4596	-8.41393
253	-2.73933	-18.7681	-0.32948	-27.7695	-21.6971	-31.9641	-1.64402	-17.3772	-23.4736	-29.9761	-18.6591	-17.1153	-24.1076	-12.2697
252	1.39352	-16.1041	-2.90129	-26.4463	-28.4774	-37.0942	-6.45625	-25.5791	-25.4423	-30.4235	-19.8206	-21.9247	-32.8947	-16.0814
251	7.1596	-17.9479	-9.5694	-19.9852	-29.7799	-37.8683	2.86333	-25.956	-28.2983	-31.1082	-20.3567	-21.0631	-28.1709	-8.60613
250	7.8022	-18.9257	-11.7733	-18.0267	-29.816	-34.769	-2.0374	-21.9242	-33.8197	-35.2795	-31.4407	-22.7761	-32.4445	-16.1193
249	0.84525	-24.6071	-14.9607	-29.3259	-36.0572	-38.2512	-5.55691	-27.4518	-43.2174	-44.2186	-44.1751	-28.5403	-30.0289	-24.3119
248	-16.6671	-25.3268	-15.5345	-31.0836	-37.3297	-42.9389	-11.7368	-29.3727	-40.333	-43.2963	-45.6829	-36.5443	-29.6631	-30.8577
247	-25.5681	-25.5798	-16.5483	-34.3687	-38.9271	-47.6055	-17.2958	-35.8795	-43.3078	-46.1178	-49.4659	-43.9207	-39.9743	-35.3223
246	-23.1794	-27.3773	-14.629	-32.8303	-33.6997	-47.8177	-14.5332	-39.2788	-43.682	-45.1849	-41.6749	-50.4371	-38.3738	-33.6015
245	-28.6815	-34.0254	-17.5813	-37.6426	-39.5637	-57.5569	-23.8185	-44.9012	-53.9191	-45.6181	-42.0407	-51.9963	-43.9137	-37.8889
244	-30.9355	-43.3842	-32.5536	-48.4611	-51.5111	-60.8892	-33.1559	-57.6416	-65.6025	-57.2114	-56.2905	-59.5244	-52.6002	-44.5941
243	-39.8891	-57.3742	-51.9036	-61.5651	-72.578	-77.404	-50.7086	-72.978	-86.996	-76.8853	-69.828	-77.944	-69.6527	-63.8348
242	-40.7601	-63.1039	-58.2668	-59.8239	-83.3013	-75.552	-61.9407	-80.4247	-100.334	-91.7807	-81.5307	-85.6253	-76.5073	-84.5307
241	-53.7753	-79.794	-76.918	-73.9953	-96.5073	-98.9393	-80.8447	-100.465	-123.183	-115.747	-108.728	-118.067	-101.309	-109.937
240	-80.9947	-99.388	-101.108	-96.3133	-119.489	-122.689	-99.8747	-123.576	-155.563	-150.464	-144.64	-151.105	-132.683	-143.307
239	-104.727	-125.213	-123.361	-124.335	-139.854	-151.237	-126.402	-157.219	-183.353	-177.64	-187.552	-187.012	-173.348	-178.007
238	-128.178	-149.133	-149.831	-146.393	-175.79	-175.773	-154.787	-185.674	-217.925	-220.166	-222.335	-231.308	-212.007	-219.495
237	-171.127	-189.781	-184.454	-191.517	-213.938	-215.656	-201.941	-246.763	-268.624	-274.302	-277.92	-285.277	-262.969	-275.488
236	-210.073	-239.669	-228.8	-237.713	-259.25	-262.749	-246.064	-294.156	-324.367	-336.883	-338.934	-346.903	-318.091	-341.154
235	-244.271	-279.011	-259.252	-273.518	-290.482	-302.049	-290.78	-345.369	-377.83	-391.811	-391.183	-399.274	-373.219	-385.865
234	-276.36	-320.625	-299.406	-309.502	-333.053	-345.74	-338.877	-403.577	-424.67	-441.929	-448.262	-443.714	-429.18	-433.281
233	-320.925	-364.783	-354.253	-361.94	-378.919	-398.804	-391.268	-466.362	-494.52	-507	-516.082	-511.273	-496.669	-489.405
232	-346.326	-388.111	-387.145	-404.169	-412.891	-432.87	-427.823	-502.856	-542.911	-550.113	-564.145	-556.659	-539.015	-535.417
231	-379.196	-415.07	-423.47	-446.25	-439.883	-461.619	-462.673	-547.276	-592.341	-597.229	-623.389	-610.531	-590.441	-589.126
230	-407.563	-453.717	-461.595	-495.593	-498.073	-508.055	-504.405	-593.468	-651.145	-659.839	-681.22	-682.193	-656.982	-653.653
229	-442.067	-490.221	-493.367	-531.246	-532.485	-549.782	-540.661	-636.38	-700.84	-720.093	-742.353	-753.387	-724.36	-725.993
228	-485.093	-538.757	-540.134	-576.537	-579.855	-605.073	-587.225	-699.84	-765.333	-783.8	-816.993	-841.333	-815.227	-818.713
227	-527.412	-579.235	-584.587	-618.795	-629.103	-653.609	-640.679	-756.447	-822.993	-857.213	-894.767	-921.447	-898.267	-907.173
226	-570.889	-616.08	-616.221	-661.465	-678.12	-689.2	-685.107	-813.76	-881.607	-915.053	-969.38	-998.247	-986.68	-996.66
225	-593.087	-643.341	-638.804	-691.067	-725.213	-715.207	-710.707	-853.12	-927.187	-953.313	-1027.15	-1063.21	-1054.57	-1058.6
224	-605.42	-663.392	-644.542	-719.453	-745.467	-742.933	-729.593	-882.487	-959.72	-996.373	-1067.11	-1116.11	-1108.23	-1112.36
223	-615.315	-681.353	-667.567	-728.56	-757.12	-759.347	-750.12	-895.133	-982.747	-1027.27	-1112.43	-1156.83	-1151.63	-1158.27
222	-625.309	-706.787	-689.48	-729.14	-772.567	-781.58	-773.547	-910.187	-1016.52	-1067.98	-1152.39	-1188.49	-1191.8	-1196.63
221	-630.045	-714.047	-698.333	-727.867	-776.567	-775.633	-788.08	-920.1	-1025.43	-1079.53	-1163.63	-1207.13	-1226.43	-1227.12
220	-633.507	-726.307	-715.233	-750.133	-786.533	-786.92	-796.84	-944.667	-1056.57	-1104.13	-1191.33	-1225.16	-1259.64	-1264.31
219	-630.609	-719.647	-716.407	-751.58	-775.347	-774.967	-781.747	-950.593	-1055.17	-1097.97	-1179.08	-1241.42	-1273.89	-1279.91
218	-636.267	-714.327	-712.42	-755.033	-772.427	-794.673	-776.54	-948.107	-1061.46	-1109.06	-1187.07	-1246.1	-1280.48	-1287.32
217	-660.788	-726.033	-719.013	-753.293	-772.76	-798.853	-782.32	-948.827	-1059.15	-1110.87	-1198.89	-1253.77	-1293.65	-1304.35
216	-665.95	-717.833	-722.647	-754.48	-779.473	-808.06	-790.3	-957.287	-1071.63	-1133.45	-1202.49	-1278.71	-1304.19	-1310.85
215	-680.207	-734.873	-740.273	-773.187	-793.14	-826.18	-796.64	-966.407	-1088.13	-1154.63	-1222.08	-1305.75	-1335.22	-1311.81
214	-675.993	-747.333	-752.727	-784.9	-806.087	-850.213	-794.56	-979.233	-1108.85	-1166.38	-1237.26	-1330.06	-1349.11	-1328.51
213	-691.967	-764.647	-751.473	-782.253	-821.273	-859.347	-804.86	-988.353	-1102.61	-1166.52	-1256.09	-1340.73	-1367.95	-1352.81
212	-725.707	-807.087	-777.7	-819.827	-857.08	-905.293	-838.647	-1024.12	-1155.87	-1186.01	-1299.37	-1347.28	-1391.47	-1400.61
211	-768.493	-864.46	-827.553	-860.753	-905.6	-936.273	-878.267	-1078.89	-1185	-1230.01	-1349.82	-1370.62	-1426.89	-1448.38
210	-849.113	-938.233	-907.86	-958.24	-987.94	-1010.23	-969.673	-1149.64	-1286	-1306.82	-1390.71	-1433.33	-1498.49	-1495.19
209	-907.32	-977.567	-953.26	-1015.97	-1027.91	-1058.31	-996.98	-1218.02	-1317.21	-1358.77	-1401.42	-1488.17	-1511.43	-1524.03
208	-989.367	-1003.55	-1006.78	-1096.59	-1102.31	-1132.61	-1067.07	-1261.6	-1364.33	-1366.01	-1427.79	-1512.61	-1506.59	-1522.4
207	-1089.23	-1097.83	-1084.37	-1195.85	-1184.15	-1196.14	-1111.75	-1290.95	-1362.67	-1354.27	-1458.57	-1512.75	-1508.79	-1497.37
206	-1171.17	-1178.9	-1180.77	-1254.38	-1276.47	-1283.34	-1174.14	-1319.03	-1392.94	-1288.09	-1469.72	-1523.89	-1438.81	-1461.47
205	-1202.61	-1251.38	-1290.8	-1287.48	-1293.4	-1332.43	-1189.86	-1347.27	-1361.27	-1216	-1419.15	-1421.12	-1355.19	-1375.19
204	-1208.03	-1314.59	-1318.15	-1302.07	-1337.72	-1410.55	-1218.15	-1330.64	-1309.53	-1206.08	-1280.85	-1205.7	-1220.35	-1288.95
203	-1219.17	-1362.95	-1381.43	-1307.63	-1367.47	-1437.57	-1155.89	-1155.48	-1076.21	-1110.09	-1057.95	-868.733	-1128.63	-1052.51
202	-1247.28	-1277.43	-1353.21	-1283.35	-1352.93	-1396.32	-1111.9	-1034.03	-882.547	-970.713	-906.067	-582.098	-902.553	-765.653
201	-1235.45	-1188.25	-1276.17	-1194.36	-1227.6	-1313.68	-1016.63	-720.933	-621.051	-717.787	-565.145	-124.016	-650.338	-465.651
200	-1185.28	-1073.21	-1159.92	-1165.07	-1081.79	-1126.63	-890.627	-600.469	-445.683	-378.403	-251.983	132.291	-345.465	-102.273
199	-926.507	-944.987	-785.053	-976.133	-703.173	-986.687	-413.487	-55.2228	-335.182	-96.9187	57.6639	216.894	-331.685	-41.2927
198	-610.561	-704.893	-528.743	-970.887	-496.71	-628.597	-127.446	97.746	-303.007	58.8087	16.0191	159.747	105.508	187.949
197	-69.636	-303.21	-49.3381	-754.787	-193.624	-267.928	312.691	403.639	-217.846	75.11	40.9257	133.545	351.097	207.329
196	284.972	-131.005	-63.0289	-487.641	-66.0124	-1.58265	187.518	130.465	-162.795	28.3648	-177.461	89.242	351.516	224.4
195	64.4601	-183.501	-107.223	-485.229	-263.908	-225.071	170.039	-10.4825	-243.468	-244.095	-129.34	-151.411	102.759	-199.551
B	Free Nd
Wavelength	1.35e-12	3.4846e-12	7.35638e-12	2.83746e-11	6.62074e-11	9.93e-11	1.54484e-10	2.6483e-10	5.95867e-10	2.14071e-09	6.55454e-09	6.61412e-08
255	-0.58143	-8.75813	-5.33913	-11.0536	-8.50987	-14.0039	-8.11107	-18.6336	1.45071	-5.36287	-9.75467	0.31909
254	3.91389	-1.06551	0.09981	-4.20227	-1.90765	-8.68713	-2.93579	-14.8369	4.98627	-3.22842	-1.18863	8.68153
253	-1.60915	-11.3898	-0.74939	-4.40783	-10.908	-13.453	-8.65613	-28.5983	-4.81701	-6.45151	-4.94843	3.42737
252	3.67828	-11.22	-10.1173	-3.80372	-10.1925	-12.2283	-4.02451	-24.6121	-11.7644	-4.3682	-4.44111	-4.80277
251	-7.36453	-15.2851	-14.5597	-1.65505	-19.5126	-15.5305	-9.5996	-30.5129	-14.6425	-15.9191	-10.4453	-18.0313
250	-4.97978	-2.00406	-11.4603	-1.25113	-11.9684	-16.1091	-8.93407	-23.5743	-10.2985	-21.3205	-12.8815	-16.9233
249	-10.9089	-4.52689	-12.2562	-4.67835	-16.7355	-18.4029	-19.5211	-25.7332	-22.1259	-28.9552	-22.4104	-19.5333
248	-9.93347	-4.36115	-6.14209	-10.9493	-24.096	-18.6362	-22.3583	-23.9841	-29.0637	-23.3151	-28.7425	-19.6195
247	-12.9112	-7.07967	-15.4345	-16.0653	-23.9661	-24.104	-28.222	-31.7707	-38.3623	-24.8885	-37.7491	-22.5519
246	-23.6109	-23.7487	-26.6175	-29.0106	-31.5494	-36.4103	-46.2855	-47.0067	-43.9917	-37.6843	-50.1939	-36.1056
245	-29.3269	-25.0229	-34.6873	-39.5281	-40.1919	-49.5361	-57.9827	-65.848	-54.7355	-52.2853	-61.875	-51.3467
244	-36.7215	-35.2357	-45.8361	-49.3717	-44.3177	-56.8671	-67.7147	-80.2867	-64.9637	-73.4953	-66.4763	-69.2993
243	-43.7379	-39.8493	-49.7341	-56.7256	-62.1907	-78.6273	-80.2087	-97.5387	-90.3173	-98.476	-89.3653	-96.1333
242	-71.3627	-64.8349	-70.604	-69.5107	-81.2507	-110.285	-107.105	-125	-128.853	-137.31	-124.466	-138.051
241	-92.7253	-90.7373	-86.2093	-87.6187	-111.032	-134.971	-145.971	-156.384	-168.869	-177.443	-161.079	-176.033
240	-125.873	-122.533	-121.773	-116.603	-144.425	-172.128	-193.304	-198.877	-218.127	-211.631	-208.297	-212.452
239	-145.168	-147.197	-152.093	-148.247	-182.435	-207.353	-237.628	-244.017	-260.966	-265.609	-250.723	-253.279
238	-165.374	-167.879	-173.116	-177.618	-215.191	-243.262	-280.453	-290.34	-301.672	-305.126	-299.647	-294.831
237	-181.836	-189.69	-194.967	-199.589	-243.904	-279.634	-314.925	-340.549	-348.248	-357.153	-346.733	-342.703
236	-205.945	-213.505	-222.457	-236.332	-277.06	-318.819	-360.107	-386.723	-407.171	-406.362	-405.099	-404.582
235	-241.657	-255	-244.639	-267.745	-320.619	-361.665	-413.899	-447.755	-470.471	-465.243	-468.171	-470.406
234	-270.295	-286.679	-277.748	-303.955	-373.171	-420.304	-466.935	-501.442	-543.785	-528.367	-528.542	-530.087
233	-325.541	-338.335	-321.252	-346.218	-436.789	-487.027	-534.109	-574.1	-620.373	-604.583	-609.1	-603.124
232	-355.659	-367.979	-362.29	-380.815	-471.331	-533.908	-579.181	-617.724	-661.409	-643.247	-650.396	-639.617
231	-398.983	-407.461	-407.411	-426.585	-506.648	-568.851	-624.457	-659.506	-690.567	-676.42	-699.167	-685.08
230	-429.806	-449.021	-449.737	-477.883	-546.673	-606.702	-663.301	-696.293	-724.513	-714.52	-728.433	-727.86
229	-469.891	-490.133	-490.873	-520.601	-589.117	-644.713	-709.907	-742.487	-758.813	-763.253	-772.613	-775.08
228	-507.544	-526.741	-526.161	-558.111	-640.718	-690.24	-761.253	-800.42	-815.593	-834.093	-835.153	-841.06
227	-552.437	-562.117	-564.307	-585.547	-694.227	-751.707	-841.613	-878.867	-906.807	-925.48	-921.28	-930.347
226	-583.104	-608.065	-596.627	-630.551	-757.933	-816.867	-922.313	-963.707	-1002.03	-1023.98	-1026.67	-1022.5
225	-597.495	-626.209	-625.626	-665.244	-792.327	-875.067	-998.453	-1039.18	-1091.11	-1102.64	-1104.19	-1108.33
224	-607.274	-628.228	-639.149	-677.287	-826.047	-912.787	-1050.31	-1104.14	-1149.77	-1167.25	-1173.71	-1175.15
223	-620.214	-625.78	-653.214	-687.56	-852.253	-949.76	-1101.82	-1149.21	-1222.48	-1238.7	-1242.97	-1255.13
222	-639.551	-638.609	-669.16	-702.82	-879.107	-989.34	-1150.33	-1217.84	-1280.47	-1301.81	-1318.85	-1315.63
221	-662.611	-659.506	-681.66	-731.62	-902.087	-1018.75	-1191.55	-1259.53	-1335.63	-1365.54	-1376.65	-1383.09
220	-663.422	-665.259	-687.393	-745.867	-905.087	-1032.61	-1210.49	-1297.51	-1362.07	-1399.05	-1407.63	-1410.41
219	-667.36	-678.853	-701.767	-752.96	-921.313	-1054.11	-1235.47	-1319.94	-1394.2	-1431.45	-1445.39	-1443.97
218	-644.927	-674.353	-698.707	-736.367	-917.86	-1050.13	-1230.94	-1325.43	-1401.39	-1440.83	-1444.05	-1451.23
217	-646.135	-674.013	-686.807	-729.927	-914.673	-1052	-1232.55	-1316.86	-1404.69	-1435.29	-1437.37	-1445.68
216	-651.77	-667.9	-691.067	-745.08	-923.66	-1059.76	-1230.31	-1315.03	-1399.55	-1427.4	-1437.23	-1452.17
215	-675.793	-685.9	-708.027	-740.147	-915.7	-1063.51	-1225.73	-1309.97	-1398.61	-1416.21	-1434.74	-1449.51
214	-711.713	-699.64	-724.56	-759.56	-929.04	-1070.9	-1244.33	-1313.3	-1402.71	-1417.77	-1442.87	-1446.37
213	-722.467	-720.747	-733.36	-765.38	-934.64	-1076.94	-1234.55	-1316.85	-1395.35	-1415.7	-1446.45	-1455.67
212	-769.1	-760.22	-760.327	-796.713	-960.46	-1113.87	-1254.13	-1331.63	-1422.81	-1449.91	-1456.39	-1478.75
211	-821.353	-816.947	-805.673	-851.22	-1003.67	-1152.25	-1297.13	-1371.45	-1455.45	-1485.79	-1487.26	-1521.87
210	-887.773	-873.233	-867.273	-922.513	-1087.81	-1210.39	-1354.67	-1424.85	-1513.55	-1529.51	-1535.53	-1564.32
209	-934.12	-920.033	-927.96	-977.327	-1135.42	-1246.47	-1389.11	-1439.26	-1522.03	-1561.17	-1556.58	-1599.9
208	-971.987	-982.8	-1013.06	-1044.86	-1182.49	-1287.42	-1428.91	-1437.06	-1508.53	-1554.51	-1557.45	-1573.75
207	-1037.68	-1078.63	-1088.45	-1125.85	-1218.14	-1309.77	-1421.21	-1442.21	-1480.43	-1528.75	-1519.94	-1545.17
206	-1143.67	-1169.33	-1149.55	-1236.87	-1284.54	-1342.58	-1387.26	-1398.33	-1432.84	-1438.87	-1420.02	-1466.77
205	-1225.01	-1229.69	-1217.2	-1322.92	-1283.03	-1340.91	-1302.75	-1319.88	-1330.26	-1299.19	-1298.81	-1329.53
204	-1260.11	-1257.78	-1267.33	-1389.89	-1264.62	-1245.66	-1169.11	-1192.63	-1121.63	-1055.35	-1121.93	-1158.26
203	-1233.44	-1249.3	-1281.64	-1330.67	-1181.96	-1103.68	-969.227	-882.78	-796.42	-776.273	-817.247	-881.287
202	-1255.18	-1297.52	-1301.77	-1282.45	-1079.01	-966.527	-799.913	-626.827	-542.458	-512.575	-562.029	-632.069
201	-1194.76	-1272.33	-1165.57	-1173.75	-922.18	-797.533	-541.334	-282.523	-205.379	-281.931	-60.0443	-163.964
200	-1078.23	-1152.23	-1123.71	-1012.59	-575.344	-514.103	-166.3	19.6899	255.291	43.6073	354.069	294.471
199	-1046.67	-906.92	-938.693	-813.253	-334.494	-216.613	121.457	272.751	404.588	311.521	510.049	533.191
198	-920.593	-581.851	-558.247	-594.633	-226.227	25.0151	262.613	390.028	489.82	581.961	386.977	662.867
197	-705.407	-365.531	-191.609	-373.163	-233.527	79.2227	263.143	283.713	242.699	481.745	85.3967	324.773
196	-525.123	-406.829	-6.28877	-146.178	-358.078	-147.664	88.7573	108.697	222.031	176.737	-195.849	-287.617
195	-373.502	-556.559	-206.249	-188.997	-198.74	-186.873	32.5585	148.809	97.1493	-171.063	-29.4074	-418.917
C	Free Dy
Wavelength (nm)	6.19224e-12	3.37133e-11	2.0228e-10	4.55129e-10	7.08e-10	1.21368e-09	2.73078e-09	3.48933e-09	5.76497e-09	1.48676e-08	3.00385e-08	6.03805e-08	3.03116e-07
255	-12.9514	-13.6547	-18.9452	-11.9909	-17.6839	-19.1116	-12.7922	-21.0267	-25.9881	-18.6679	-6.61362	-18.0375	-12.0664
254	-14.1366	-15.1889	-17.7385	-10.3797	-15.7083	-22.142	-10.0465	-20.4323	-22.7276	-12.2729	-5.68022	-12.5148	-15.115
253	-10.8064	-12.0435	-11.2615	-9.32867	-12.9445	-18.7399	-6.43649	-16.3095	-15.9943	-6.8866	-0.4511	-13.8068	-9.16307
252	-14.7246	-16.7471	-15.3583	-15.9671	-16.9795	-21.0054	-6.85947	-18.8217	-19.9191	-8.96667	-5.46961	-14.9189	-14.7053
251	-9.3698	-22.8967	-19.8487	-13.6927	-25.1778	-23.144	-13.2488	-23.1749	-29.2399	-13.8009	-10.4952	-23.0741	-13.0593
250	-7.03547	-23.2081	-24.9212	-13.8464	-31.6606	-24.8385	-18.1095	-29.2202	-33.2733	-15.7113	-20.6486	-25.3374	-17.0689
249	-14.6294	-21.9011	-27.1907	-20.8966	-41.4591	-34.4941	-29.7828	-32.9818	-48.4146	-25.7363	-31.1899	-34.3644	-27.7678
248	-28.4045	-22.7015	-37.1677	-30.5077	-48.8967	-43.9187	-34.8439	-37.219	-54.8585	-36.5039	-41.2705	-43.104	-40.0757
247	-34.9737	-25.6151	-42.1174	-36.1614	-49.0669	-46.5598	-37.9885	-36.6072	-56.5187	-50.5891	-49.3183	-49.9583	-48.1119
246	-30.7717	-31.4344	-45.4473	-33.8348	-47.5112	-47.8705	-42.9086	-40.1051	-59.3205	-55.8265	-52.0935	-58.9558	-51.7981
245	-39.5799	-35.0501	-48.5949	-38.8828	-49.1601	-46.4951	-44.4047	-50.5493	-63.0847	-67.7933	-58.8503	-65.8652	-58.4335
244	-46.0817	-44.8735	-53.5107	-45.6269	-44.1914	-56.9992	-55.6457	-61.2845	-71.9833	-77.4307	-64.1447	-76.7053	-76.4627
243	-60.1877	-58.1218	-68.5613	-62.5373	-61.9579	-72.7427	-70.9567	-81.5527	-88.794	-93.684	-81.2813	-86.6947	-90.118
242	-75.8547	-76.0413	-86.6267	-78.6547	-74.102	-89.1753	-88.9773	-97.876	-104.098	-112.909	-103.583	-106.379	-124.353
241	-87.1333	-89.8793	-100.781	-89.6133	-90.6367	-103.715	-106.894	-116.155	-117.315	-128.687	-124.751	-129.679	-135.653
240	-99.0547	-104.865	-117.814	-106.304	-110.141	-116.664	-127.285	-143.935	-136.428	-151.068	-151.899	-163.941	-166.987
239	-132.382	-131.494	-148.1	-137.127	-137.822	-148.579	-160.203	-179.753	-165.298	-192.161	-189.779	-202.046	-203.457
238	-152.891	-164.025	-168.535	-165.179	-161.331	-178.778	-191.937	-213.19	-196.954	-229.158	-237.065	-238.542	-242.893
237	-185.921	-195.74	-203.343	-201.274	-202.269	-214.921	-228.626	-258.039	-239.989	-279.436	-283.176	-281.452	-289.205
236	-218.395	-220.761	-236.548	-230.703	-236.607	-241.736	-270.359	-299.843	-295.037	-330.584	-338.161	-330.224	-333.972
235	-251.991	-256.156	-278.682	-265.425	-279.507	-285.129	-311.621	-344.16	-349.868	-387.005	-389.077	-384.748	-386.608
234	-289.796	-293.431	-313.967	-299.552	-319.732	-327.343	-363.065	-391.037	-399.53	-437.446	-445.463	-443.078	-442.835
233	-330.424	-332.464	-353.416	-346.998	-359.954	-375.957	-409.797	-440.851	-449.079	-492.918	-499.515	-496.183	-500.371
232	-368.101	-370.022	-390.256	-386.7	-394.207	-418.985	-447.335	-481.908	-491.877	-534.617	-539.428	-534.966	-543.773
231	-401.381	-398.664	-426.868	-424.511	-427.851	-450.922	-481.608	-518.097	-533.596	-572.981	-570.011	-564.049	-584.695
230	-435.362	-431.77	-453.592	-452.782	-462.873	-482.673	-508.529	-539.97	-558.968	-596.234	-594.145	-602.271	-612.604
229	-467.839	-459.983	-489.955	-488.446	-491.444	-520.625	-544.857	-581.567	-597.914	-631.423	-639.359	-629.088	-648.403
228	-509.462	-496.745	-522.145	-520.611	-533.441	-558.087	-582.557	-630.191	-649.623	-676.747	-694.62	-684.973	-700.02
227	-537.515	-528.177	-552.837	-552.696	-572.186	-596.977	-624.293	-679.707	-704.667	-734.593	-752.453	-741.813	-761.76
226	-567.548	-563.719	-576.497	-583.018	-602.097	-630.617	-667.28	-722.167	-746.513	-798.18	-812.613	-799.58	-822.693
225	-607.565	-597.935	-613.725	-628.122	-643.613	-676.52	-723.82	-768.553	-800.033	-868.58	-888.887	-873.62	-886.44
224	-633.679	-623.207	-641.369	-657.48	-664.367	-711.447	-772.96	-806.467	-843.653	-919.96	-943.007	-927.153	-951.4
223	-662.885	-644.281	-672.967	-678.627	-693.907	-744.647	-809.027	-846.8	-895.207	-982.673	-1006.86	-992.7	-1008.22
222	-674.927	-659.085	-681.753	-690.64	-696.293	-760.547	-828	-872.753	-929	-1016.37	-1038.12	-1039.01	-1039.92
221	-675.087	-660.577	-676.313	-682.44	-700.593	-761.753	-837.44	-892.033	-938.06	-1044.75	-1059.45	-1067.73	-1060.71
220	-674.7	-665.966	-663.563	-676.76	-711.987	-760.427	-858.3	-905.387	-956.82	-1065.44	-1077.54	-1077.75	-1076.86
219	-676.073	-668.04	-666.833	-677.393	-711.9	-750.907	-874.833	-919.7	-960.653	-1075.27	-1091.2	-1083.78	-1101.18
218	-682.173	-671.547	-677.92	-695.187	-728.333	-750.3	-888.933	-919.567	-975.773	-1082.4	-1115.07	-1093.27	-1115.79
217	-672.733	-673.893	-686.327	-702.873	-724.007	-767.233	-885.107	-930.16	-983.5	-1091.1	-1107.71	-1104.32	-1126.27
216	-679.567	-686.153	-694.607	-707.127	-731.94	-775.867	-878.013	-931.847	-988.153	-1086.63	-1118.29	-1103.57	-1125.41
215	-694.747	-696.62	-708.933	-712.92	-750.753	-781.047	-888.653	-941.613	-993.927	-1087.85	-1125.47	-1105.3	-1143.96
214	-714.613	-713.62	-728.413	-719.473	-755.82	-798.987	-900.047	-950.96	-1000.51	-1097.67	-1129.51	-1107.33	-1139.83
213	-724.107	-724.14	-726.4	-736.1	-762.6	-816.48	-912.82	-955.993	-999.68	-1101.65	-1127.67	-1107.11	-1141.42
212	-763.5	-750.18	-750.44	-775.147	-795.58	-849.787	-939.233	-975.047	-1029.48	-1126.55	-1150.78	-1131.93	-1166.39
211	-789.627	-785.72	-781.173	-801.867	-823.607	-878.033	-960.44	-1001.89	-1047.14	-1146.43	-1156.74	-1149.08	-1178.39
210	-855.467	-870.98	-859.58	-871.673	-907.507	-943.8	-1018.85	-1055.13	-1125.15	-1203.98	-1203.39	-1180.23	-1232.15
209	-909.58	-921.68	-909.967	-929.22	-949.72	-981.653	-1062.89	-1103.03	-1150.55	-1198.85	-1238.55	-1207.29	-1252.04
208	-1002.42	-1017.77	-1007.86	-1012.37	-1038.43	-1067.45	-1160.77	-1165.97	-1208.27	-1249.53	-1284.77	-1262.89	-1307.78
207	-1087.71	-1097.78	-1076.59	-1076.27	-1096.69	-1098.39	-1202.19	-1198.93	-1225.89	-1246.97	-1291.11	-1295.08	-1302.31
206	-1158.57	-1139.23	-1151.83	-1121.65	-1160.82	-1160.74	-1212.01	-1220.18	-1196.36	-1229.49	-1249.01	-1250.53	-1246.49
205	-1184.87	-1169.51	-1184.63	-1151.1	-1191.19	-1141.47	-1168.2	-1157.03	-1124.71	-1156.71	-1159.6	-1151.51	-1137.27
204	-1204.63	-1193.15	-1198.02	-1151.75	-1201.97	-1130.64	-1106.67	-1103.97	-1036.33	-1067.13	-1048.35	-999.527	-1010.64
203	-1184.81	-1192	-1217	-1173.49	-1190.14	-1081.95	-1018.68	-1058.63	-911.227	-901.94	-848.727	-805.553	-824.113
202	-1126.17	-1173.73	-1228.21	-1158.87	-1212.65	-1029.43	-858.467	-921.193	-786.453	-735.08	-659.607	-596.048	-619.88
201	-1090.23	-1141.09	-1160.49	-1078.89	-1124.29	-919.04	-704.78	-762.413	-584.213	-464.853	-386.316	-362.199	-352.226
200	-1081.72	-1065.72	-1040.01	-1031.45	-1083.53	-773.527	-652.382	-451.812	-281.904	-198.754	-65.2322	-58.8223	-120.997
199	-1009.75	-1050.43	-821.033	-930.247	-785.153	-493.207	-502.115	-159.01	47.7024	145.897	230.309	179.132	173.006
198	-754.467	-754.493	-600.358	-517.947	-604.86	38.3319	-390.718	110.387	300.921	543.883	410.765	417.944	481.433
197	-471.089	-501.904	-468.445	-290.19	-549.701	34.7108	-173.085	402.217	124.495	480.97	403.119	415.521	473.237
196	-377.23	-161.496	-256.451	-243.187	-625.219	-94.95	-230.35	15.1241	-292.741	-54.6184	-25.2195	186.194	-38.6375
195	-336.653	-304.758	-93.036	-256.425	-565.737	-234.825	-24.952	-103.234	-250.818	-447.939	-284.479	209.884	-17.3601
