# Supplementary material for: Enhanced rare-earth separation with a metal-sensitive lanmodulin dimer
Source: Nature. 2023 May 31;618(7963):87–93. doi: 10.1038/s41586-023-05945-5 (PMC10232371; doi:10.1038/s41586-023-05945-5)
Supplement: Supplementary file 14 — Source Data Extended Data Fig. 5 [file 41586_2023_5945_MOESM14_ESM.xlsx]

## Sheet: ExtFig5
WT-Hans	La							R100K	La							Mex	Citrate (mM)	F333nm-1	F333nm-2	F333nm-3	F333nm-4	Average	Stdev
	Citrate (mM)	F333nm-1	F333nm-2	F333nm-3	Average	Stdev			Citrate (mM)	F333nm-1	F333nm-2	F333nm-3	Average	Stdev			1	0.607945	0.583745	0.576581	0.576581	0.586213	0.0148764
	0.2	2.38533	2.22382	2.38195	2.33037	0.09229			1	2.11754	2.12443	2.06637	2.10278	0.03172			2	0.652035	0.581686	0.597591	0.597591	0.607226	0.0307996
	0.6	2.36636	2.22409	2.35865	2.31637	0.08			2	2.06295	2.06714	2.0081	2.04607	0.03294			6	0.64539	0.614862	0.627365	0.627365	0.628746	0.0125641
	1	2.3377	2.1619	2.33719	2.27893	0.10135			6	1.90784	1.86042	1.84535	1.8712	0.03261			10	0.681005	0.645919	0.679859	0.679859	0.67166	0.0171695
	2	2.33895	2.11115	2.338	2.2627	0.13125			10	1.65215	1.62184	1.61914	1.63104	0.01833			20	0.77619	0.711504	0.768098	0.768098	0.755972	0.0298902
	5	2.24788	2.07134	2.26678	2.19533	0.1078			20	1.26738	1.22126	1.23208	1.24024	0.02412			30	0.876893	0.88243	0.88274	0.88274	0.881201	0.00287534
	10	2.10546	1.92821	2.03441	2.02269	0.08921			30	1.10244	1.09328	1.04996	1.08189	0.02803			40	0.930664	0.961946	0.948176	0.948176	0.94724	0.0128167
	20	1.60654	1.47485	1.74421	1.60853	0.13469			40	1.06024	1.01754	0.99093	1.0229	0.03497			50	0.977727	0.981562	0.987458	0.987458	0.983551	0.00477513
	30	1.26106	1.20451	1.27673	1.24743	0.03799			50	1.04666	1.0013	0.99801	1.01532	0.02719			80	1	1	1	1	1	0
	40	1.08985	1.05866	1.07472	1.07441	0.0156			80	1	1	1	1	0
	50	1.03834	1.00997	1.02393	1.02408	0.01418
	80	1.00715	1.0011	1.0254	1.01122	0.01265											D - data obtained from Fig 4a
	100	1	1	1	1	0												WT		R100K		Mex
																		Citrate 1/2	Error	Citrate 1/2	Error	Citrate 1/2	Error
	Nd								Nd								La	18	3	12	1	23	4
	Citrate (mM)	F333nm-1	F333nm-2	F333nm-3	Average	Stdev			Citrate (mM)	F333nm-1	F333nm-2	F333nm-3	Average	Stdev			Nd	7.5	0.8	5.6	0.6	16	1
	0.1	2.12285	2.34593	2.15268	2.20716	0.12111			0	2.25837	2.30944	2.52234	2.36339	0.14001			Dy	1	0.1	1	0.1	5.7	0.1
	0.6	2.03521	2.27398	2.12191	2.1437	0.12087			0.1	2.25438	2.28244	2.50176	2.3462	0.13546
	1	2.03139	2.32762	2.10425	2.15442	0.15436			0.6	2.20735	2.25052	2.47679	2.31155	0.14471			Nd/Dy
	2	1.96891	2.13455	2.08485	2.06277	0.085			1	2.18914	2.18354	2.48755	2.28674	0.17393				Value	Error	Value	Error	Value	Error
	4	1.86904	2.00503	1.99593	1.95667	0.07602			2	2.07942	1.99267	2.28198	2.11802	0.14847				7.5	0.146211	5.6	0.146559	2.80702	0.0649156
	6	1.71578	1.79894	1.77254	1.76242	0.04249			4	1.77388	1.75785	1.99212	1.84128	0.13088					1.09659		0.820731		0.182219
	8	1.51326	1.45545	1.57844	1.51572	0.06153			6	1.52554	1.56004	1.75814	1.61457	0.12552
	10	1.30512	1.33556	1.3822	1.34096	0.03882			8	1.37892	1.34866	1.56016	1.42925	0.11438
	20	1.04977	1.09812	1.03838	1.06209	0.03171			10	1.223	1.20691	1.34536	1.25843	0.07572
	30	1.014	1.0584	0.97264	1.01501	0.04289			20	1.02695	1.03403	0.97597	1.01231	0.03167
	40	1	1	1	1	0			30	0.99315	1.01677	0.9496	0.98651	0.03407
									40	1	1	1	1	0
	Dy								Dy
	Citrate (mM)	F333nm-1	F333nm-2	F333nm-3	Average	Stdev			Citrate (mM)	F333nm-1	F333nm-2	F333nm-3	Average	Stdev
	0.1	1.86345	1.84622	2.01264	1.90744	0.09152			0.1	2.23689	2.14361	2.18851	2.18967	0.04665
	0.2	1.82766	1.80068	1.97167	1.86667	0.09193			0.2	1.93664	2.06269	2.13405	2.04446	0.09996
	0.6	1.64376	1.68044	1.71956	1.68125	0.03791			0.6	1.75282	1.78195	1.83412	1.78963	0.04119
	1	1.42433	1.40089	1.482	1.43574	0.04174			1	1.53032	1.55373	1.60857	1.56421	0.04016
	2	1.14049	1.09291	1.14274	1.12538	0.02814			2	1.00841	1.18033	1.19649	1.12841	0.10424
	3	1.10324	1.00202	1.06556	1.05694	0.05116			3	0.83466	1.0552	1.08494	0.9916	0.13672
	4	1.04578	0.97623	1.02743	1.01648	0.03605			4	1.03934	0.99523	1.04198	1.02552	0.02626
	6	1.00563	0.99889	1.01314	1.00588	0.00713			6	1.03137	0.98186	0.99685	1.00336	0.02539
	8	1	1	1	1	0			8	1	1	1	1	0
										0.1	2.12285	2.34593	2.15268	2.20716	0.12111
										0.6	2.03521	2.27398	2.12191	2.1437	0.12087
										1	2.03139	2.32762	2.10425	2.15442	0.15436
										2	1.96891	2.13455	2.08485	2.06277	0.085
										4	1.86904	2.00503	1.99593	1.95667	0.07602
										6	1.71578	1.79894	1.77254	1.76242	0.04249
										8	1.51326	1.45545	1.57844	1.51572	0.06153
										10	1.30512	1.33556	1.3822	1.34096	0.03882
										20	1.04977	1.09812	1.03838	1.06209	0.03171
										30	1.014	1.0584	0.97264	1.01501	0.04289
										40	1	1	1	1	0
