# Supplementary material for: Enhanced rare-earth separation with a metal-sensitive lanmodulin dimer
Source: Nature. 2023 May 31;618(7963):87–93. doi: 10.1038/s41586-023-05945-5 (PMC10232371; doi:10.1038/s41586-023-05945-5)
Supplement: Supplementary file 15 — Source Data Extended Data Fig. 6 [file 41586_2023_5945_MOESM15_ESM.xlsx]

## Sheet: ExtFig6
					Step1				Step2			Step3			Step4
					Convert from ng/mL to uM				Calculate purity			Calculate yield			Calculate C/C0
					Nd	Dy			Nd	Dy		Nd	Dy		Nd	Dy
							condition
JM-36th_27	0	0	1	201	0	0	30		28.3658	144.158		1863.63	146.951		0	0
JM-36th_28	0.0394803	0.0343237	2	201	0.055108	0.0424558		Purity	16.4417	83.5583	Dy yield		98.0991		0.000160198	0.00229491
JM-36th_29	0.128748	2.55725	3	201	0.179711	3.16312									0.000522415	0.170979
JM-36th_30	0.1316	8.79426	4	201	0.183691	10.8778									0.000533986	0.58799
JM-36th_31	0.0721526	8.3518	5	201	0.100713	10.3305									0.00029277	0.558407
JM-36th_32	0.0948137	14.0837	6	201	0.132344	17.4204	50								0.000384721	0.941644
JM-36th_33	0.088231	11.1677	7	201	0.123156	13.8136									0.000358011	0.746683
JM-36th_34	0.298707	21.1048	8	201	0.416945	26.1051									0.00121205	1.41108
JM-36th_35	0.568568	16.1453	9	201	0.793626	19.9705									0.00230705	1.07949
JM-36th_36	1.47251	15.5786	10	201	2.05537	19.2695									0.00597492	1.0416
JM-36th_37	1.97459	7.34226	11	201	2.7562	9.08181	90								0.0080122	0.490908
JM-36th_38	5.39266	7.98619	12	201	7.52725	9.87831									0.0218815	0.533963
JM-36th_39	10.0597	3.39942	13	201	14.0416	4.20482									0.0408187	0.227288
JM-36th_40	18.3558	1.01582	14	201	25.6217	1.2565			1835.26	2.79347					0.0744816	0.0679187
JM-36th_41	24.2361	0.328373	15	201	33.8296	0.406172		Purity	99.848	0.151979	Nd yield	98.4779			0.0983418	0.0219553
JM-36th_42	18.2713	0.127649	16	201	25.5037	0.157892	pH 1.5								0.0741387	0.00853468
JM-36th_43	16.9002	0.0939823	17	201	23.5899	0.116249									0.0685754	0.00628372
JM-36th_44	236.099	0.133526	18	501	821.428	0.41167									2.38787	0.0222524
JM-36th_45	560.493	0.311077	19	201	782.354	0.384778									2.27429	0.0207988
JM-36th_46	73.5726	0.0486804	20	201	102.695	0.060214									0.298532	0.00325481
JM-36th_47	11.8018	0	21	201	16.4733	0
JM-36th_48	1.64948	0	22	201	2.3024	0
JM-36th_49	1.04986	0	23	201	1.46543	0
