# Supplementary material for: Enhanced rare-earth separation with a metal-sensitive lanmodulin dimer
Source: Nature. 2023 May 31;618(7963):87–93. doi: 10.1038/s41586-023-05945-5 (PMC10232371; doi:10.1038/s41586-023-05945-5)
Supplement: Supplementary file 16 — Source Data Extended Data Table 3 [file 41586_2023_5945_MOESM16_ESM.xlsx]

## Sheet: ExtTable3
	From:	Maggie Wang
		312 Hosler Building
		University Park, PA 16802
		dxw43@psu.edu, Phone: (814) 865-3385
	Basis:
	Instrument:	Thermo Fisher Scientific Icap RQ (ICP-MS)
	Method:	Inductively Coupled Plasma Mass Spectrometry (ICP-MS) with Collision Cell Technology (CCT)
	Unit	ng/mL	ppb=ng/mL
	Analytes	Nd	Dy			Nd	Dy
	Instrum. Det. Limit	ng/mL	ng/mL			144	162.5
		0.0049316	0.000601159		Step1					Step2			Step3			Step4			Step6		Step7
					Convert from ng/mL to uM					Adjust concentration based on column size, a factor of 0.93 was used (1 mL wet agarose beads contain 0.93 mL water)			Calculate average			Calculate D value			Separation factor		Calculate average and STD of D value
	Element/Species	Nd	Dy
	units	ng/mL	ng/mL							Nd	Dy		Nd	Dy		Nd	Dy				R100K
	JM-47th_24	134.031	397.075	RA1	501	466.317	1224.21	R100 K Adsoirption 1	repeat 1	466.317	1224.21		413.358	1067.04	repeat 1	2.80885	0.217896	repeat 1	12.8907	AVG	12.6554
	JM-47th_25	108.682	309.395		501	378.121	953.889		repeat 2	378.121	953.889				repeat 2	2.65564	0.215458	repeat 2	12.3256	STD	0.294193
	JM-47th_26	113.715	331.818		501	395.635	1023.02		repeat 3	395.635	1023.02				repeat 3	2.41842	0.189681	repeat 3	12.7499
	JM-47th_27	108.052	309.594	RA2	501	375.931	954.502	Adsoirption 2	repeat 1	375.931	954.502		432.808	1072.16
	JM-47th_28	130.995	366.502		501	455.754	1129.95		repeat 2	455.754	1129.95
	JM-47th_29	134.152	367.173		501	466.738	1132.02		repeat 3	466.738	1132.02
	JM-47th_30	138.208	351.021	RA3	501	480.85	1082.22	Adsoirption 3	repeat 1	480.85	1082.22		478.169	1075.89
	JM-47th_31	136.565	290.594		501	475.132	895.924		repeat 2	475.132	895.924
	JM-47th_32	137.54	405.285		501	478.526	1249.53		repeat 3	478.526	1249.53
	JM-47th_33	361.693	122.663	RD1	501	1258.39	378.181	Desorption 1	repeat 1	1182.5	178.94		1161.06	232.504
	JM-47th_34	346.405	126.342		501	1205.2	389.522		repeat 2	1143.66	234.276
	JM-47th_35	351.062	146.215		501	1221.4	450.793		repeat 3	1157.01	284.296
	JM-47th_36	364.517	134.25	RD2	501	1268.22	413.902	Desorption 2	repeat 1	1207.03	258.557		1149.38	231.005
	JM-47th_37	346.019	121.86		501	1203.86	375.703		repeat 2	1129.68	191.803
	JM-47th_38	341.287	138.463		501	1187.39	426.891		repeat 3	1111.43	242.654
	JM-47th_39	350.476	125.007	RD3	501	1219.36	385.405	Desorption 3	repeat 1	1141.1	209.273		1156.41	204.076
	JM-47th_40	374.982	123.87		501	1304.63	381.901		repeat 2	1227.3	236.09
	JM-47th_41	338.793	120.083		501	1178.72	370.225		repeat 3	1100.84	166.864					Nd	Dy				WT Hans
	JM-47th_42	150.34	333.962	WA1	501	523.057	1029.63	WT Hans Adsoirption 1	repeat 1	523.057	1029.63		560.12	1033.66	repeat 1	1.72049	0.199367	repeat 1	8.62976	AVG	8.125
	JM-47th_43	162.686	323.733		501	566.013	998.093		repeat 2	566.013	998.093				repeat 2	1.57215	0.204655	repeat 2	7.68195	STD	0.47691
	JM-47th_44	169.951	348.111		501	591.289	1073.25		repeat 3	591.289	1073.25				repeat 3	1.61323	0.200071	repeat 3	8.06327
	JM-47th_45	167.694	332.627	WA2	501	583.435	1025.52	Adsoirption 2	repeat 1	583.435	1025.52		572.934	1084.16
	JM-47th_46	162.231	370.455		501	564.43	1142.14		repeat 2	564.43	1142.14
	JM-47th_47	164.102	351.862		501	570.937	1084.82		repeat 3	570.937	1084.82
	JM-47th_48	150.189	335.615	WA3	501	522.534	1034.73	Adsoirption 3	repeat 1	522.534	1034.73		563.823	1110.43
	JM-47th_49	151.797	337.334		501	528.126	1040.03		repeat 2	528.126	1040.03
	JM-47th_50	184.184	407.557		501	640.808	1256.53		repeat 3	640.808	1256.53
	JM-47th_51	327.594	152.598	WD1	501	1139.76	470.473	Desorption 1	repeat 1	1030.31	255.022		963.683	206.078
	JM-47th_52	298.612	126.841		501	1038.92	391.062		repeat 2	920.484	182.211
	JM-47th_53	305.816	131.55		501	1063.99	405.578		repeat 3	940.259	181
	JM-47th_54	300.381	179.615	WD2	501	1045.07	553.766	Desorption 2	repeat 1	922.991	339.177		900.74	221.879
	JM-47th_55	286.903	127.408		501	998.184	392.807		repeat 2	880.078	153.814
	JM-47th_56	292.777	129.625		501	1018.62	399.642		repeat 3	899.15	172.645
	JM-47th_57	282.873	133.68	WD3	501	984.162	412.145	Desorption 3	repeat 1	874.822	195.629		909.574	222.164
	JM-47th_58	302.977	141.873		501	1054.11	437.406		repeat 2	943.597	219.78
	JM-47th_59	300.185	166.721		501	1044.39	514.013		repeat 3	910.304	251.084
*nd = Not Detected/Below Detection Limit
												Avg	0.065	0.065	0.065	0.065	0.065	0.065	0.065	0.065	0.065
												SD	0	0	0	0	0	0	0	0	0
												Hans	La	Ce	Pr	Nd	Sm	Eu	Gd	Tb	Dy
												Avg	0.045	0.045	0.045	0.045	0.045	0.045	0.045	0.045	0.045
												SD	0	0	0	0	0	0	0	0	0
												R100K	La	Ce	Pr	Nd	Sm	Eu	Gd	Tb	Dy
												Avg	-0.07	-0.07	-0.07	-0.07	-0.07	-0.07	-0.07	-0.07	-0.07
												SD	0	0	0	0	0	0	0	0	0
